# Supplementary material for: Octocoral dynamics over a decade on Florida’s coral reef
Source: Sci Rep. 2025 Oct 28;15:37635. doi: 10.1038/s41598-025-21610-5 (PMC12569018; doi:10.1038/s41598-025-21610-5)
Supplement: Supplementary file 1 — Supplementary Material 1 [file 41598_2025_21610_MOESM1_ESM.xlsx]

## Sheet: cover_Summary
Year	Reg.Hab	avg_cover	se_density	n
2013	NPSDT _ P	0.116543	0.0313688	7
2013	NPSDT _ PIN	0.133894	0.0215347	16
2013	NPSDT _ OD	0.13885	0.0223636	4
2013	FKNMS _ P	0.182608	0.0132514	24
2013	FKNMS _ OS	0.173418	0.012203	28
2013	FKNMS _ OD	0.0988786	0.00654961	28
2013	SECREMP _ Nearshore	0.0839917	0.0167361	12
2013	SECREMP _ Inner	0.0723417	0.017053	12
2013	SECREMP _ Middle	0.0523313	0.00717724	16
2013	SECREMP _ Outer	0.132275	0.00949368	32
2023	NPSDT _ P	0.0668571	0.0161116	7
2023	NPSDT _ PIN	0.102763	0.013552	16
2023	NPSDT _ OD	0.082125	0.00779074	4
2023	FKNMS _ P	0.195108	0.0170804	24
2023	FKNMS _ OS	0.143068	0.0116083	28
2023	FKNMS _ OD	0.0739286	0.0062242	28
2023	SECREMP _ Nearshore	0.0680833	0.00867085	12
2023	SECREMP _ Inner	0.0673	0.0137331	12
2023	SECREMP _ Middle	0.0597188	0.00577533	16
2023	SECREMP _ Outer	0.115453	0.00676978	32

## Sheet: cover_Emmeans
contrast	Reg.Hab	estimate	SE	df	z.ratio	p.value
fYear2013 - fYear2014	NPSDT _ P	-0.065262	0.0488181	#NUM!	-1.33684	0.962467
fYear2013 - fYear2015	NPSDT _ P	0.145432	0.0517211	#NUM!	2.81185	0.153314
fYear2013 - fYear2016	NPSDT _ P	0.077511	0.0504278	#NUM!	1.53707	0.907486
fYear2013 - fYear2017	NPSDT _ P	-0.157459	0.0488273	#NUM!	-3.22481	0.049069
fYear2013 - fYear2018	NPSDT _ P	-0.0524658	0.0503002	#NUM!	-1.04305	0.994129
fYear2013 - fYear2019	NPSDT _ P	-0.0113305	0.0507812	#NUM!	-0.223125	1
fYear2013 - fYear2020	NPSDT _ P	-0.0747686	0.0492367	#NUM!	-1.51855	0.914045
fYear2013 - fYear2021	NPSDT _ P	-0.243126	0.0477131	#NUM!	-5.09558	1.87372e-05
fYear2013 - fYear2022	NPSDT _ P	-0.0887749	0.0494558	#NUM!	-1.79503	0.783485
fYear2013 - fYear2023	NPSDT _ P	0.147953	0.0522084	#NUM!	2.83389	0.145206
fYear2014 - fYear2015	NPSDT _ P	0.210694	0.0500806	#NUM!	4.2071	0.00130173
fYear2014 - fYear2016	NPSDT _ P	0.142773	0.0487418	#NUM!	2.92917	0.113827
fYear2014 - fYear2017	NPSDT _ P	-0.0921966	0.0470812	#NUM!	-1.95825	0.678191
fYear2014 - fYear2018	NPSDT _ P	0.0127962	0.0486036	#NUM!	0.263277	1
fYear2014 - fYear2019	NPSDT _ P	0.0539315	0.0491054	#NUM!	1.09828	0.991172
fYear2014 - fYear2020	NPSDT _ P	-0.0095066	0.0475081	#NUM!	-0.200105	1
fYear2014 - fYear2021	NPSDT _ P	-0.177864	0.0459237	#NUM!	-3.87303	0.00511252
fYear2014 - fYear2022	NPSDT _ P	-0.0235129	0.0477308	#NUM!	-0.492614	0.999993
fYear2014 - fYear2023	NPSDT _ P	0.213215	0.0505759	#NUM!	4.21574	0.00125431
fYear2015 - fYear2016	NPSDT _ P	-0.0679209	0.0516506	#NUM!	-1.31501	0.966508
fYear2015 - fYear2017	NPSDT _ P	-0.30289	0.0500883	#NUM!	-6.04713	8.08418e-08
fYear2015 - fYear2018	NPSDT _ P	-0.197898	0.051525	#NUM!	-3.84081	0.00579322
fYear2015 - fYear2019	NPSDT _ P	-0.156762	0.0519985	#NUM!	-3.01475	0.0904013
fYear2015 - fYear2020	NPSDT _ P	-0.2202	0.0504926	#NUM!	-4.36104	0.000663765
fYear2015 - fYear2021	NPSDT _ P	-0.388558	0.0490057	#NUM!	-7.92884	2.76668e-13
fYear2015 - fYear2022	NPSDT _ P	-0.234207	0.0507073	#NUM!	-4.6188	0.000202683
fYear2015 - fYear2023	NPSDT _ P	0.00252106	0.0533923	#NUM!	0.0472177	1
fYear2016 - fYear2017	NPSDT _ P	-0.23497	0.0487521	#NUM!	-4.81969	7.65135e-05
fYear2016 - fYear2018	NPSDT _ P	-0.129977	0.0502269	#NUM!	-2.58779	0.254928
fYear2016 - fYear2019	NPSDT _ P	-0.0888415	0.0507098	#NUM!	-1.75196	0.808231
fYear2016 - fYear2020	NPSDT _ P	-0.15228	0.0491636	#NUM!	-3.09741	0.0716226
fYear2016 - fYear2021	NPSDT _ P	-0.320637	0.0476367	#NUM!	-6.73088	9.26924e-10
fYear2016 - fYear2022	NPSDT _ P	-0.166286	0.0493829	#NUM!	-3.36728	0.0312944
fYear2016 - fYear2023	NPSDT _ P	0.0704419	0.0521385	#NUM!	1.35105	0.959649
fYear2017 - fYear2018	NPSDT _ P	0.104993	0.048617	#NUM!	2.15959	0.533979
fYear2017 - fYear2019	NPSDT _ P	0.146128	0.0491181	#NUM!	2.97504	0.10074
fYear2017 - fYear2020	NPSDT _ P	0.08269	0.0475206	#NUM!	1.74009	0.81479
fYear2017 - fYear2021	NPSDT _ P	-0.0856675	0.0459375	#NUM!	-1.86487	0.740433
fYear2017 - fYear2022	NPSDT _ P	0.0686837	0.0477463	#NUM!	1.43851	0.938823
fYear2017 - fYear2023	NPSDT _ P	0.305411	0.0505895	#NUM!	6.03705	8.60526e-08
fYear2018 - fYear2019	NPSDT _ P	0.0411353	0.0505819	#NUM!	0.813241	0.999275
fYear2018 - fYear2020	NPSDT _ P	-0.0223028	0.0490325	#NUM!	-0.454858	0.999997
fYear2018 - fYear2021	NPSDT _ P	-0.19066	0.0474995	#NUM!	-4.01394	0.00291715
fYear2018 - fYear2022	NPSDT _ P	-0.0363091	0.0492504	#NUM!	-0.737234	0.999696
fYear2018 - fYear2023	NPSDT _ P	0.200419	0.0520106	#NUM!	3.85342	0.00551747
fYear2019 - fYear2020	NPSDT _ P	-0.0634381	0.049518	#NUM!	-1.28111	0.972126
fYear2019 - fYear2021	NPSDT _ P	-0.231795	0.0480061	#NUM!	-4.82846	7.32555e-05
fYear2019 - fYear2022	NPSDT _ P	-0.0774443	0.0497346	#NUM!	-1.55715	0.900013
fYear2019 - fYear2023	NPSDT _ P	0.159283	0.0524739	#NUM!	3.03548	0.0853528
fYear2020 - fYear2021	NPSDT _ P	-0.168357	0.0463674	#NUM!	-3.63094	0.0126729
fYear2020 - fYear2022	NPSDT _ P	-0.0140063	0.0481521	#NUM!	-0.290875	1
fYear2020 - fYear2023	NPSDT _ P	0.222722	0.050977	#NUM!	4.36906	0.000640438
fYear2021 - fYear2022	NPSDT _ P	0.154351	0.0465978	#NUM!	3.31242	0.0373354
fYear2021 - fYear2023	NPSDT _ P	0.391079	0.0495105	#NUM!	7.89892	3.11751e-13
fYear2022 - fYear2023	NPSDT _ P	0.236728	0.0511868	#NUM!	4.62478	0.00019701
fYear2013 - fYear2014	NPSDT _ PIN	0.0787007	0.0365084	#NUM!	2.15569	0.536813
fYear2013 - fYear2015	NPSDT _ PIN	0.198209	0.0369802	#NUM!	5.35986	4.52412e-06
fYear2013 - fYear2016	NPSDT _ PIN	-0.131773	0.0356041	#NUM!	-3.70105	0.00981642
fYear2013 - fYear2017	NPSDT _ PIN	-0.0282177	0.0362712	#NUM!	-0.777964	0.999509
fYear2013 - fYear2018	NPSDT _ PIN	-0.245131	0.0342658	#NUM!	-7.15382	4.64797e-11
fYear2013 - fYear2019	NPSDT _ PIN	0.258958	0.0383897	#NUM!	6.74552	8.3814e-10
fYear2013 - fYear2020	NPSDT _ PIN	-0.170868	0.0353784	#NUM!	-4.82972	7.27979e-05
fYear2013 - fYear2021	NPSDT _ PIN	-0.102528	0.0354875	#NUM!	-2.88913	0.126303
fYear2013 - fYear2022	NPSDT _ PIN	-0.0363384	0.035565	#NUM!	-1.02175	0.995026
fYear2013 - fYear2023	NPSDT _ PIN	0.313498	0.038113	#NUM!	8.2255	1.36779e-13
fYear2014 - fYear2015	NPSDT _ PIN	0.119508	0.0370326	#NUM!	3.2271	0.0487262
fYear2014 - fYear2016	NPSDT _ PIN	-0.210473	0.0356586	#NUM!	-5.90245	1.96143e-07
fYear2014 - fYear2017	NPSDT _ PIN	-0.106918	0.0363253	#NUM!	-2.94336	0.109643
fYear2014 - fYear2018	NPSDT _ PIN	-0.323832	0.0343264	#NUM!	-9.43391	9.78106e-14
fYear2014 - fYear2019	NPSDT _ PIN	0.180258	0.0384392	#NUM!	4.68942	0.000144611
fYear2014 - fYear2020	NPSDT _ PIN	-0.249568	0.0354369	#NUM!	-7.04261	1.03805e-10
fYear2014 - fYear2021	NPSDT _ PIN	-0.181229	0.0355462	#NUM!	-5.0984	1.84623e-05
fYear2014 - fYear2022	NPSDT _ PIN	-0.115039	0.0356193	#NUM!	-3.22968	0.0483417
fYear2014 - fYear2023	NPSDT _ PIN	0.234798	0.0381625	#NUM!	6.15258	4.18225e-08
fYear2015 - fYear2016	NPSDT _ PIN	-0.329981	0.0361395	#NUM!	-9.13076	1.35447e-13
fYear2015 - fYear2017	NPSDT _ PIN	-0.226426	0.0367984	#NUM!	-6.15316	4.1672e-08
fYear2015 - fYear2018	NPSDT _ PIN	-0.44334	0.0348233	#NUM!	-12.7311	0
fYear2015 - fYear2019	NPSDT _ PIN	0.0607497	0.0388872	#NUM!	1.5622	0.898074
fYear2015 - fYear2020	NPSDT _ PIN	-0.369076	0.0359182	#NUM!	-10.2755	1.18572e-13
fYear2015 - fYear2021	NPSDT _ PIN	-0.300737	0.0360266	#NUM!	-8.34763	1.18905e-13
fYear2015 - fYear2022	NPSDT _ PIN	-0.234547	0.0361029	#NUM!	-6.49662	4.5127e-09
fYear2015 - fYear2023	NPSDT _ PIN	0.11529	0.0386158	#NUM!	2.98556	0.0979116
fYear2016 - fYear2017	NPSDT _ PIN	0.103555	0.0354153	#NUM!	2.92402	0.115375
fYear2016 - fYear2018	NPSDT _ PIN	-0.113358	0.0333563	#NUM!	-3.39842	0.02826
fYear2016 - fYear2019	NPSDT _ PIN	0.390731	0.0375753	#NUM!	10.3986	9.23706e-14
fYear2016 - fYear2020	NPSDT _ PIN	-0.0390949	0.0344976	#NUM!	-1.13326	0.988746
fYear2016 - fYear2021	NPSDT _ PIN	0.0292446	0.0346093	#NUM!	0.844994	0.998988
fYear2016 - fYear2022	NPSDT _ PIN	0.0954343	0.0346887	#NUM!	2.75116	0.177352
fYear2016 - fYear2023	NPSDT _ PIN	0.445271	0.0372975	#NUM!	11.9384	0
fYear2017 - fYear2018	NPSDT _ PIN	-0.216913	0.0340687	#NUM!	-6.36694	1.05896e-08
fYear2017 - fYear2019	NPSDT _ PIN	0.287176	0.0382141	#NUM!	7.51492	3.20055e-12
fYear2017 - fYear2020	NPSDT _ PIN	-0.14265	0.0351864	#NUM!	-4.05412	0.00247511
fYear2017 - fYear2021	NPSDT _ PIN	-0.0743104	0.0352955	#NUM!	-2.10538	0.573371
fYear2017 - fYear2022	NPSDT _ PIN	-0.00812075	0.0353749	#NUM!	-0.229563	1
fYear2017 - fYear2023	NPSDT _ PIN	0.341716	0.0379386	#NUM!	9.00707	7.18314e-14
fYear2018 - fYear2019	NPSDT _ PIN	0.50409	0.0363132	#NUM!	13.8817	0
fYear2018 - fYear2020	NPSDT _ PIN	0.0742636	0.0331129	#NUM!	2.24274	0.474062
fYear2018 - fYear2021	NPSDT _ PIN	0.142603	0.0332289	#NUM!	4.29154	0.000902629
fYear2018 - fYear2022	NPSDT _ PIN	0.208793	0.0333143	#NUM!	6.26736	2.01581e-08
fYear2018 - fYear2023	NPSDT _ PIN	0.55863	0.0360248	#NUM!	15.5068	0
fYear2019 - fYear2020	NPSDT _ PIN	-0.429826	0.037365	#NUM!	-11.5034	0
fYear2019 - fYear2021	NPSDT _ PIN	-0.361486	0.0374683	#NUM!	-9.64779	7.90479e-14
fYear2019 - fYear2022	NPSDT _ PIN	-0.295297	0.03754	#NUM!	-7.86619	3.61489e-13
fYear2019 - fYear2023	NPSDT _ PIN	0.0545401	0.039965	#NUM!	1.3647	0.956802
fYear2020 - fYear2021	NPSDT _ PIN	0.0683395	0.0343736	#NUM!	1.98814	0.657391
fYear2020 - fYear2022	NPSDT _ PIN	0.134529	0.0344559	#NUM!	3.90438	0.00452181
fYear2020 - fYear2023	NPSDT _ PIN	0.484366	0.0370855	#NUM!	13.0608	0
fYear2021 - fYear2022	NPSDT _ PIN	0.0661897	0.0345681	#NUM!	1.91476	0.707754
fYear2021 - fYear2023	NPSDT _ PIN	0.416027	0.0371893	#NUM!	11.1867	2.93099e-14
fYear2022 - fYear2023	NPSDT _ PIN	0.349837	0.0372616	#NUM!	9.38866	1.03251e-13
fYear2013 - fYear2014	NPSDT _ OD	0.0559086	0.0635501	#NUM!	0.879756	0.998569
fYear2013 - fYear2015	NPSDT _ OD	0.152305	0.0662251	#NUM!	2.29981	0.43387
fYear2013 - fYear2016	NPSDT _ OD	0.00598847	0.0645948	#NUM!	0.0927083	1
fYear2013 - fYear2017	NPSDT _ OD	-0.0625499	0.0640159	#NUM!	-0.977099	0.996546
fYear2013 - fYear2018	NPSDT _ OD	-0.168643	0.0617674	#NUM!	-2.7303	0.18621
fYear2013 - fYear2019	NPSDT _ OD	-0.308846	0.0631124	#NUM!	-4.89359	5.28981e-05
fYear2013 - fYear2020	NPSDT _ OD	-0.242405	0.0630505	#NUM!	-3.84461	0.00570872
fYear2013 - fYear2021	NPSDT _ OD	-0.0856409	0.0639958	#NUM!	-1.33823	0.962198
fYear2013 - fYear2022	NPSDT _ OD	0.0573006	0.0659029	#NUM!	0.86947	0.998706
fYear2013 - fYear2023	NPSDT _ OD	0.618359	0.074237	#NUM!	8.32953	1.21458e-13
fYear2014 - fYear2015	NPSDT _ OD	0.0963965	0.0646609	#NUM!	1.4908	0.923287
fYear2014 - fYear2016	NPSDT _ OD	-0.0499201	0.06299	#NUM!	-0.792509	0.999422
fYear2014 - fYear2017	NPSDT _ OD	-0.118458	0.0623961	#NUM!	-1.89849	0.718567
fYear2014 - fYear2018	NPSDT _ OD	-0.224552	0.0600833	#NUM!	-3.73734	0.00857988
fYear2014 - fYear2019	NPSDT _ OD	-0.364755	0.0614696	#NUM!	-5.9339	1.62058e-07
fYear2014 - fYear2020	NPSDT _ OD	-0.298313	0.0613982	#NUM!	-4.85867	6.30223e-05
fYear2014 - fYear2021	NPSDT _ OD	-0.141549	0.0623717	#NUM!	-2.26945	0.455125
fYear2014 - fYear2022	NPSDT _ OD	0.00139196	0.0643264	#NUM!	0.0216391	1
fYear2014 - fYear2023	NPSDT _ OD	0.56245	0.0728411	#NUM!	7.72161	6.9611e-13
fYear2015 - fYear2016	NPSDT _ OD	-0.146317	0.0656848	#NUM!	-2.22756	0.484909
fYear2015 - fYear2017	NPSDT _ OD	-0.214855	0.0651144	#NUM!	-3.29965	0.0388771
fYear2015 - fYear2018	NPSDT _ OD	-0.320948	0.0629161	#NUM!	-5.10121	1.81924e-05
fYear2015 - fYear2019	NPSDT _ OD	-0.461151	0.0642326	#NUM!	-7.1794	3.85739e-11
fYear2015 - fYear2020	NPSDT _ OD	-0.39471	0.0641777	#NUM!	-6.15027	4.24372e-08
fYear2015 - fYear2021	NPSDT _ OD	-0.237946	0.0651	#NUM!	-3.65508	0.0116141
fYear2015 - fYear2022	NPSDT _ OD	-0.0950046	0.066977	#NUM!	-1.41846	0.944151
fYear2015 - fYear2023	NPSDT _ OD	0.466054	0.0751884	#NUM!	6.19848	3.12853e-08
fYear2016 - fYear2017	NPSDT _ OD	-0.0685384	0.0634572	#NUM!	-1.08007	0.992256
fYear2016 - fYear2018	NPSDT _ OD	-0.174632	0.0611924	#NUM!	-2.85381	0.138157
fYear2016 - fYear2019	NPSDT _ OD	-0.314835	0.0625461	#NUM!	-5.03364	2.58749e-05
fYear2016 - fYear2020	NPSDT _ OD	-0.248393	0.0624883	#NUM!	-3.97503	0.00341397
fYear2016 - fYear2021	NPSDT _ OD	-0.0916293	0.0634399	#NUM!	-1.44435	0.937208
fYear2016 - fYear2022	NPSDT _ OD	0.0513121	0.0653637	#NUM!	0.785024	0.999469
fYear2016 - fYear2023	NPSDT _ OD	0.61237	0.0737584	#NUM!	8.30239	1.25677e-13
fYear2017 - fYear2018	NPSDT _ OD	-0.106093	0.0605836	#NUM!	-1.75119	0.80866
fYear2017 - fYear2019	NPSDT _ OD	-0.246296	0.0619496	#NUM!	-3.97575	0.00340418
fYear2017 - fYear2020	NPSDT _ OD	-0.179855	0.0618901	#NUM!	-2.90604	0.120913
fYear2017 - fYear2021	NPSDT _ OD	-0.023091	0.0628504	#NUM!	-0.367396	1
fYear2017 - fYear2022	NPSDT _ OD	0.11985	0.064792	#NUM!	1.84977	0.750024
fYear2017 - fYear2023	NPSDT _ OD	0.680909	0.0732512	#NUM!	9.29553	1.15241e-13
fYear2018 - fYear2019	NPSDT _ OD	-0.140203	0.0596172	#NUM!	-2.35172	0.39834
fYear2018 - fYear2020	NPSDT _ OD	-0.0737614	0.0595459	#NUM!	-1.23873	0.97811
fYear2018 - fYear2021	NPSDT _ OD	0.0830024	0.0605529	#NUM!	1.37074	0.955494
fYear2018 - fYear2022	NPSDT _ OD	0.225944	0.0625632	#NUM!	3.61145	0.0135908
fYear2018 - fYear2023	NPSDT _ OD	0.787002	0.0712939	#NUM!	11.0388	6.59472e-14
fYear2019 - fYear2020	NPSDT _ OD	0.0664414	0.0609485	#NUM!	1.09012	0.991671
fYear2019 - fYear2021	NPSDT _ OD	0.223205	0.0619296	#NUM!	3.60418	0.0139481
fYear2019 - fYear2022	NPSDT _ OD	0.366147	0.0638977	#NUM!	5.7302	5.48394e-07
fYear2019 - fYear2023	NPSDT _ OD	0.927205	0.072468	#NUM!	12.7947	0
fYear2020 - fYear2021	NPSDT _ OD	0.156764	0.0618568	#NUM!	2.5343	0.284378
fYear2020 - fYear2022	NPSDT _ OD	0.299705	0.0638245	#NUM!	4.69577	0.000140252
fYear2020 - fYear2023	NPSDT _ OD	0.860764	0.0724053	#NUM!	11.8881	0
fYear2021 - fYear2022	NPSDT _ OD	0.142941	0.0647657	#NUM!	2.20705	0.499636
fYear2021 - fYear2023	NPSDT _ OD	0.704	0.0732302	#NUM!	9.61352	8.18234e-14
fYear2022 - fYear2023	NPSDT _ OD	0.561058	0.0749025	#NUM!	7.49052	3.84326e-12
fYear2013 - fYear2014	FKNMS _ P	0.00219485	0.0239353	#NUM!	0.0916991	1
fYear2013 - fYear2015	FKNMS _ P	0.0705062	0.0236946	#NUM!	2.97562	0.10058
fYear2013 - fYear2016	FKNMS _ P	-0.0750089	0.0236431	#NUM!	-3.17255	0.0574632
fYear2013 - fYear2017	FKNMS _ P	-0.256128	0.0230828	#NUM!	-11.0961	4.64073e-14
fYear2013 - fYear2018	FKNMS _ P	-0.0307712	0.0238817	#NUM!	-1.28848	0.970969
fYear2013 - fYear2019	FKNMS _ P	-0.137982	0.0236868	#NUM!	-5.82526	3.12075e-07
fYear2013 - fYear2020	FKNMS _ P	-0.213812	0.0234951	#NUM!	-9.10028	1.39999e-13
fYear2013 - fYear2021	FKNMS _ P	-0.123034	0.0235197	#NUM!	-5.2311	9.12209e-06
fYear2013 - fYear2022	FKNMS _ P	-0.119382	0.023606	#NUM!	-5.05729	2.2886e-05
fYear2013 - fYear2023	FKNMS _ P	-0.0664561	0.0237019	#NUM!	-2.80383	0.156343
fYear2014 - fYear2015	FKNMS _ P	0.0683114	0.0241707	#NUM!	2.82621	0.147993
fYear2014 - fYear2016	FKNMS _ P	-0.0772038	0.0241155	#NUM!	-3.20142	0.0526868
fYear2014 - fYear2017	FKNMS _ P	-0.258323	0.0235697	#NUM!	-10.96	1.00142e-13
fYear2014 - fYear2018	FKNMS _ P	-0.032966	0.0243504	#NUM!	-1.35382	0.959083
fYear2014 - fYear2019	FKNMS _ P	-0.140177	0.02416	#NUM!	-5.80201	3.58519e-07
fYear2014 - fYear2020	FKNMS _ P	-0.216007	0.0239771	#NUM!	-9.00887	7.14984e-14
fYear2014 - fYear2021	FKNMS _ P	-0.125229	0.023997	#NUM!	-5.21852	9.76032e-06
fYear2014 - fYear2022	FKNMS _ P	-0.121577	0.0240805	#NUM!	-5.04879	2.39192e-05
fYear2014 - fYear2023	FKNMS _ P	-0.0686509	0.0241737	#NUM!	-2.8399	0.143054
fYear2015 - fYear2016	FKNMS _ P	-0.145515	0.0238767	#NUM!	-6.09443	6.02335e-08
fYear2015 - fYear2017	FKNMS _ P	-0.326634	0.023329	#NUM!	-14.0012	0
fYear2015 - fYear2018	FKNMS _ P	-0.101277	0.0241159	#NUM!	-4.19961	0.00134418
fYear2015 - fYear2019	FKNMS _ P	-0.208488	0.0239239	#NUM!	-8.71464	8.99281e-14
fYear2015 - fYear2020	FKNMS _ P	-0.284318	0.0237399	#NUM!	-11.9764	0
fYear2015 - fYear2021	FKNMS _ P	-0.19354	0.0237543	#NUM!	-8.14759	1.52101e-13
fYear2015 - fYear2022	FKNMS _ P	-0.189889	0.0238415	#NUM!	-7.96464	2.40474e-13
fYear2015 - fYear2023	FKNMS _ P	-0.136962	0.0239357	#NUM!	-5.72209	5.75191e-07
fYear2016 - fYear2017	FKNMS _ P	-0.181119	0.0232754	#NUM!	-7.78158	4.57079e-13
fYear2016 - fYear2018	FKNMS _ P	0.0442377	0.0240652	#NUM!	1.83825	0.757244
fYear2016 - fYear2019	FKNMS _ P	-0.0629728	0.023873	#NUM!	-2.63783	0.229166
fYear2016 - fYear2020	FKNMS _ P	-0.138803	0.0236874	#NUM!	-5.85977	2.53753e-07
fYear2016 - fYear2021	FKNMS _ P	-0.048025	0.0237056	#NUM!	-2.0259	0.630674
fYear2016 - fYear2022	FKNMS _ P	-0.0443735	0.0237916	#NUM!	-1.86509	0.740293
fYear2016 - fYear2023	FKNMS _ P	0.00855284	0.0238861	#NUM!	0.358068	1
fYear2017 - fYear2018	FKNMS _ P	0.225357	0.023518	#NUM!	9.58234	8.60423e-14
fYear2017 - fYear2019	FKNMS _ P	0.118146	0.0233197	#NUM!	5.06638	2.18272e-05
fYear2017 - fYear2020	FKNMS _ P	0.0423164	0.0231282	#NUM!	1.82965	0.762575
fYear2017 - fYear2021	FKNMS _ P	0.133094	0.0231513	#NUM!	5.74889	4.91214e-07
fYear2017 - fYear2022	FKNMS _ P	0.136746	0.0232379	#NUM!	5.8846	2.18494e-07
fYear2017 - fYear2023	FKNMS _ P	0.189672	0.023335	#NUM!	8.12822	1.59317e-13
fYear2018 - fYear2019	FKNMS _ P	-0.107211	0.0241096	#NUM!	-4.4468	0.000450926
fYear2018 - fYear2020	FKNMS _ P	-0.183041	0.0239245	#NUM!	-7.65078	1.1644e-12
fYear2018 - fYear2021	FKNMS _ P	-0.0922628	0.0239441	#NUM!	-3.85327	0.00552075
fYear2018 - fYear2022	FKNMS _ P	-0.0886112	0.0240298	#NUM!	-3.68755	0.0103162
fYear2018 - fYear2023	FKNMS _ P	-0.0356849	0.0241233	#NUM!	-1.47927	0.926922
fYear2019 - fYear2020	FKNMS _ P	-0.07583	0.0237304	#NUM!	-3.19548	0.0536409
fYear2019 - fYear2021	FKNMS _ P	0.0149478	0.0237517	#NUM!	0.629335	0.999928
fYear2019 - fYear2022	FKNMS _ P	0.0185994	0.0238366	#NUM!	0.780285	0.999496
fYear2019 - fYear2023	FKNMS _ P	0.0715257	0.0239311	#NUM!	2.98882	0.0970503
fYear2020 - fYear2021	FKNMS _ P	0.0907778	0.0235634	#NUM!	3.85249	0.00553733
fYear2020 - fYear2022	FKNMS _ P	0.0944294	0.0236504	#NUM!	3.99272	0.00317915
fYear2020 - fYear2023	FKNMS _ P	0.147356	0.023746	#NUM!	6.20549	2.99237e-08
fYear2021 - fYear2022	FKNMS _ P	0.00365156	0.0236698	#NUM!	0.154271	1
fYear2021 - fYear2023	FKNMS _ P	0.0565779	0.0237658	#NUM!	2.38065	0.379056
fYear2022 - fYear2023	FKNMS _ P	0.0529263	0.0238505	#NUM!	2.21909	0.490981
fYear2013 - fYear2014	FKNMS _ OS	0.115796	0.0236505	#NUM!	4.89615	5.22197e-05
fYear2013 - fYear2015	FKNMS _ OS	0.136725	0.0237465	#NUM!	5.75772	4.66253e-07
fYear2013 - fYear2016	FKNMS _ OS	0.0216336	0.0232741	#NUM!	0.929512	0.997719
fYear2013 - fYear2017	FKNMS _ OS	0.138474	0.0239388	#NUM!	5.7845	3.97842e-07
fYear2013 - fYear2018	FKNMS _ OS	0.664027	0.0268804	#NUM!	24.7031	0
fYear2013 - fYear2019	FKNMS _ OS	0.66871	0.0273698	#NUM!	24.4324	0
fYear2013 - fYear2020	FKNMS _ OS	0.389081	0.0254669	#NUM!	15.2779	0
fYear2013 - fYear2021	FKNMS _ OS	0.365051	0.0251437	#NUM!	14.5186	0
fYear2013 - fYear2022	FKNMS _ OS	0.212535	0.0244239	#NUM!	8.70193	9.10383e-14
fYear2013 - fYear2023	FKNMS _ OS	0.231149	0.024366	#NUM!	9.48656	9.29257e-14
fYear2014 - fYear2015	FKNMS _ OS	0.020929	0.0241935	#NUM!	0.86507	0.998761
fYear2014 - fYear2016	FKNMS _ OS	-0.0941629	0.0237261	#NUM!	-3.96874	0.00350132
fYear2014 - fYear2017	FKNMS _ OS	0.0226775	0.0243797	#NUM!	0.930178	0.997705
fYear2014 - fYear2018	FKNMS _ OS	0.548231	0.0272675	#NUM!	20.1056	0
fYear2014 - fYear2019	FKNMS _ OS	0.552914	0.027752	#NUM!	19.9234	0
fYear2014 - fYear2020	FKNMS _ OS	0.273284	0.0258805	#NUM!	10.5595	1.0858e-13
fYear2014 - fYear2021	FKNMS _ OS	0.249255	0.0255644	#NUM!	9.7501	1.2268e-13
fYear2014 - fYear2022	FKNMS _ OS	0.0967387	0.0248556	#NUM!	3.89202	0.00474676
fYear2014 - fYear2023	FKNMS _ OS	0.115353	0.0247982	#NUM!	4.65166	0.000173337
fYear2015 - fYear2016	FKNMS _ OS	-0.115092	0.0238265	#NUM!	-4.83042	7.25438e-05
fYear2015 - fYear2017	FKNMS _ OS	0.00174846	0.0244749	#NUM!	0.0714389	1
fYear2015 - fYear2018	FKNMS _ OS	0.527302	0.0273562	#NUM!	19.2754	0
fYear2015 - fYear2019	FKNMS _ OS	0.531985	0.0278371	#NUM!	19.1106	0
fYear2015 - fYear2020	FKNMS _ OS	0.252355	0.0259704	#NUM!	9.71705	1.28342e-13
fYear2015 - fYear2021	FKNMS _ OS	0.228326	0.0256558	#NUM!	8.89958	7.72715e-14
fYear2015 - fYear2022	FKNMS _ OS	0.0758096	0.0249501	#NUM!	3.03845	0.0846498
fYear2015 - fYear2023	FKNMS _ OS	0.0944237	0.0248909	#NUM!	3.7935	0.00694409
fYear2016 - fYear2017	FKNMS _ OS	0.11684	0.0240139	#NUM!	4.86553	6.08953e-05
fYear2016 - fYear2018	FKNMS _ OS	0.642394	0.0269448	#NUM!	23.8411	0
fYear2016 - fYear2019	FKNMS _ OS	0.647077	0.0274343	#NUM!	23.5864	0
fYear2016 - fYear2020	FKNMS _ OS	0.367447	0.0255366	#NUM!	14.389	0
fYear2016 - fYear2021	FKNMS _ OS	0.343418	0.0252167	#NUM!	13.6187	0
fYear2016 - fYear2022	FKNMS _ OS	0.190902	0.0245011	#NUM!	7.79154	4.2788e-13
fYear2016 - fYear2023	FKNMS _ OS	0.209516	0.0244378	#NUM!	8.57342	1.00253e-13
fYear2017 - fYear2018	FKNMS _ OS	0.525554	0.0275194	#NUM!	19.0975	0
fYear2017 - fYear2019	FKNMS _ OS	0.530236	0.0279977	#NUM!	18.9386	0
fYear2017 - fYear2020	FKNMS _ OS	0.250607	0.0261433	#NUM!	9.5859	8.4599e-14
fYear2017 - fYear2021	FKNMS _ OS	0.226577	0.0258313	#NUM!	8.77143	8.52651e-14
fYear2017 - fYear2022	FKNMS _ OS	0.0740612	0.0251313	#NUM!	2.94697	0.108598
fYear2017 - fYear2023	FKNMS _ OS	0.0926752	0.0250718	#NUM!	3.6964	0.00998615
fYear2018 - fYear2019	FKNMS _ OS	0.00468283	0.0305428	#NUM!	0.15332	1
fYear2018 - fYear2020	FKNMS _ OS	-0.274947	0.028855	#NUM!	-9.52857	9.10383e-14
fYear2018 - fYear2021	FKNMS _ OS	-0.298976	0.0285737	#NUM!	-10.4633	1.02807e-13
fYear2018 - fYear2022	FKNMS _ OS	-0.451492	0.0279428	#NUM!	-16.1578	0
fYear2018 - fYear2023	FKNMS _ OS	-0.432878	0.027891	#NUM!	-15.5204	0
fYear2019 - fYear2020	FKNMS _ OS	-0.27963	0.0293126	#NUM!	-9.53957	8.9706e-14
fYear2019 - fYear2021	FKNMS _ OS	-0.303659	0.0290356	#NUM!	-10.4582	1.05804e-13
fYear2019 - fYear2022	FKNMS _ OS	-0.456175	0.0284144	#NUM!	-16.0544	0
fYear2019 - fYear2023	FKNMS _ OS	-0.437561	0.0283622	#NUM!	-15.4276	0
fYear2020 - fYear2021	FKNMS _ OS	-0.0240293	0.0272517	#NUM!	-0.881756	0.998541
fYear2020 - fYear2022	FKNMS _ OS	-0.176546	0.0265885	#NUM!	-6.63993	1.72466e-09
fYear2020 - fYear2023	FKNMS _ OS	-0.157932	0.0265311	#NUM!	-5.95269	1.4452e-07
fYear2021 - fYear2022	FKNMS _ OS	-0.152516	0.0262825	#NUM!	-5.80296	3.56484e-07
fYear2021 - fYear2023	FKNMS _ OS	-0.133902	0.0262263	#NUM!	-5.10565	1.7773e-05
fYear2022 - fYear2023	FKNMS _ OS	0.018614	0.0255363	#NUM!	0.728926	0.999726
fYear2013 - fYear2014	FKNMS _ OD	0.147223	0.0301698	#NUM!	4.87983	5.66861e-05
fYear2013 - fYear2015	FKNMS _ OD	0.283313	0.0312271	#NUM!	9.07266	1.43996e-13
fYear2013 - fYear2016	FKNMS _ OD	0.167111	0.0302351	#NUM!	5.52705	1.77499e-06
fYear2013 - fYear2017	FKNMS _ OD	0.121324	0.0302515	#NUM!	4.01052	0.00295792
fYear2013 - fYear2018	FKNMS _ OD	0.592223	0.0341001	#NUM!	17.3672	0
fYear2013 - fYear2019	FKNMS _ OD	0.436068	0.0332111	#NUM!	13.1302	0
fYear2013 - fYear2020	FKNMS _ OD	0.3457	0.0321614	#NUM!	10.7489	1.02696e-13
fYear2013 - fYear2021	FKNMS _ OD	0.209989	0.0308846	#NUM!	6.79916	5.78506e-10
fYear2013 - fYear2022	FKNMS _ OD	0.159816	0.030551	#NUM!	5.23114	9.11993e-06
fYear2013 - fYear2023	FKNMS _ OD	0.327388	0.0317494	#NUM!	10.3116	1.10356e-13
fYear2014 - fYear2015	FKNMS _ OD	0.13609	0.0321718	#NUM!	4.23009	0.00117912
fYear2014 - fYear2016	FKNMS _ OD	0.0198878	0.0312118	#NUM!	0.63719	0.999919
fYear2014 - fYear2017	FKNMS _ OD	-0.0258987	0.0312216	#NUM!	-0.829512	0.999138
fYear2014 - fYear2018	FKNMS _ OD	0.445	0.0349668	#NUM!	12.7263	0
fYear2014 - fYear2019	FKNMS _ OD	0.288845	0.0340938	#NUM!	8.47207	1.0747e-13
fYear2014 - fYear2020	FKNMS _ OD	0.198476	0.0330794	#NUM!	6	1.08149e-07
fYear2014 - fYear2021	FKNMS _ OD	0.062766	0.0318351	#NUM!	1.9716	0.668943
fYear2014 - fYear2022	FKNMS _ OD	0.0125933	0.0315136	#NUM!	0.399614	0.999999
fYear2014 - fYear2023	FKNMS _ OD	0.180164	0.0326742	#NUM!	5.51396	1.91187e-06
fYear2015 - fYear2016	FKNMS _ OD	-0.116202	0.032234	#NUM!	-3.60495	0.0139096
fYear2015 - fYear2017	FKNMS _ OD	-0.161989	0.0322484	#NUM!	-5.02314	2.73186e-05
fYear2015 - fYear2018	FKNMS _ OD	0.30891	0.0358836	#NUM!	8.60867	9.67004e-14
fYear2015 - fYear2019	FKNMS _ OD	0.152755	0.0350375	#NUM!	4.35976	0.000667584
fYear2015 - fYear2020	FKNMS _ OD	0.0623865	0.0340458	#NUM!	1.83243	0.760856
fYear2015 - fYear2021	FKNMS _ OD	-0.0733238	0.0328427	#NUM!	-2.23258	0.481318
fYear2015 - fYear2022	FKNMS _ OD	-0.123497	0.0325296	#NUM!	-3.79644	0.00686686
fYear2015 - fYear2023	FKNMS _ OD	0.0440745	0.0336562	#NUM!	1.30955	0.967464
fYear2016 - fYear2017	FKNMS _ OD	-0.0457866	0.0312856	#NUM!	-1.4635	0.931699
fYear2016 - fYear2018	FKNMS _ OD	0.425112	0.0350229	#NUM!	12.1381	0
fYear2016 - fYear2019	FKNMS _ OD	0.268957	0.0341587	#NUM!	7.87374	3.48055e-13
fYear2016 - fYear2020	FKNMS _ OD	0.178588	0.0331388	#NUM!	5.38911	3.8489e-06
fYear2016 - fYear2021	FKNMS _ OD	0.0428782	0.0319003	#NUM!	1.34413	0.96104
fYear2016 - fYear2022	FKNMS _ OD	-0.00729457	0.0315773	#NUM!	-0.231007	1
fYear2016 - fYear2023	FKNMS _ OD	0.160277	0.0327359	#NUM!	4.89604	5.2249e-05
fYear2017 - fYear2018	FKNMS _ OD	0.470899	0.0350356	#NUM!	13.4406	0
fYear2017 - fYear2019	FKNMS _ OD	0.314744	0.0341655	#NUM!	9.21233	1.23568e-13
fYear2017 - fYear2020	FKNMS _ OD	0.224375	0.0331531	#NUM!	6.76784	7.18586e-10
fYear2017 - fYear2021	FKNMS _ OD	0.0886647	0.0319117	#NUM!	2.77844	0.166234
fYear2017 - fYear2022	FKNMS _ OD	0.038492	0.0315903	#NUM!	1.21847	0.980596
fYear2017 - fYear2023	FKNMS _ OD	0.206063	0.032747	#NUM!	6.29258	1.71417e-08
fYear2018 - fYear2019	FKNMS _ OD	-0.156155	0.0376193	#NUM!	-4.15093	0.00165328
fYear2018 - fYear2020	FKNMS _ OD	-0.246524	0.0366983	#NUM!	-6.71758	1.01554e-09
fYear2018 - fYear2021	FKNMS _ OD	-0.382234	0.0355843	#NUM!	-10.7417	1.04472e-13
fYear2018 - fYear2022	FKNMS _ OD	-0.432407	0.0352959	#NUM!	-12.2509	0
fYear2018 - fYear2023	FKNMS _ OD	-0.264836	0.0363354	#NUM!	-7.28865	1.72888e-11
fYear2019 - fYear2020	FKNMS _ OD	-0.0903685	0.0358722	#NUM!	-2.51918	0.293049
fYear2019 - fYear2021	FKNMS _ OD	-0.226079	0.0347275	#NUM!	-6.51008	4.12655e-09
fYear2019 - fYear2022	FKNMS _ OD	-0.276252	0.0344327	#NUM!	-8.02295	2.00395e-13
fYear2019 - fYear2023	FKNMS _ OD	-0.10868	0.0354941	#NUM!	-3.06193	0.0792467
fYear2020 - fYear2021	FKNMS _ OD	-0.13571	0.0337306	#NUM!	-4.02336	0.00280741
fYear2020 - fYear2022	FKNMS _ OD	-0.185883	0.0334268	#NUM!	-5.5609	1.4637e-06
fYear2020 - fYear2023	FKNMS _ OD	-0.018312	0.0345224	#NUM!	-0.530437	0.999985
fYear2021 - fYear2022	FKNMS _ OD	-0.0501727	0.0321976	#NUM!	-1.55827	0.899585
fYear2021 - fYear2023	FKNMS _ OD	0.117398	0.0333326	#NUM!	3.52203	0.0186132
fYear2022 - fYear2023	FKNMS _ OD	0.167571	0.0330254	#NUM!	5.07401	2.0976e-05
fYear2013 - fYear2014	SECREMP _ Nearshore	0.150406	0.0492286	#NUM!	3.05526	0.0807514
fYear2013 - fYear2015	SECREMP _ Nearshore	0.162335	0.0492593	#NUM!	3.29551	0.0393895
fYear2013 - fYear2016	SECREMP _ Nearshore	0.104396	0.0484918	#NUM!	2.15285	0.538873
fYear2013 - fYear2017	SECREMP _ Nearshore	-0.0227936	0.0490703	#NUM!	-0.464508	0.999996
fYear2013 - fYear2018	SECREMP _ Nearshore	0.212812	0.0491761	#NUM!	4.32756	0.000770228
fYear2013 - fYear2019	SECREMP _ Nearshore	-0.110657	0.0494418	#NUM!	-2.23813	0.477353
fYear2013 - fYear2020	SECREMP _ Nearshore	0.273981	0.0529273	#NUM!	5.17656	1.22147e-05
fYear2013 - fYear2021	SECREMP _ Nearshore	0.371518	0.0523841	#NUM!	7.0922	7.265e-11
fYear2013 - fYear2022	SECREMP _ Nearshore	0.29771	0.0515067	#NUM!	5.78002	4.08564e-07
fYear2013 - fYear2023	SECREMP _ Nearshore	0.224364	0.0503479	#NUM!	4.45627	0.000431872
fYear2014 - fYear2015	SECREMP _ Nearshore	0.0119283	0.0499962	#NUM!	0.238585	1
fYear2014 - fYear2016	SECREMP _ Nearshore	-0.0460108	0.0492431	#NUM!	-0.93436	0.997617
fYear2014 - fYear2017	SECREMP _ Nearshore	-0.1732	0.0498067	#NUM!	-3.47744	0.0216892
fYear2014 - fYear2018	SECREMP _ Nearshore	0.0624062	0.0499103	#NUM!	1.25037	0.976576
fYear2014 - fYear2019	SECREMP _ Nearshore	-0.261063	0.0501724	#NUM!	-5.20333	1.05883e-05
fYear2014 - fYear2020	SECREMP _ Nearshore	0.123575	0.0536163	#NUM!	2.3048	0.430407
fYear2014 - fYear2021	SECREMP _ Nearshore	0.221112	0.0530803	#NUM!	4.16561	0.00155369
fYear2014 - fYear2022	SECREMP _ Nearshore	0.147304	0.0522088	#NUM!	2.82143	0.149748
fYear2014 - fYear2023	SECREMP _ Nearshore	0.0739573	0.0510733	#NUM!	1.44806	0.936165
fYear2015 - fYear2016	SECREMP _ Nearshore	-0.0579391	0.0492783	#NUM!	-1.17575	0.985117
fYear2015 - fYear2017	SECREMP _ Nearshore	-0.185128	0.0498308	#NUM!	-3.71513	0.00931856
fYear2015 - fYear2018	SECREMP _ Nearshore	0.0504779	0.0499257	#NUM!	1.01106	0.995433
fYear2015 - fYear2019	SECREMP _ Nearshore	-0.272991	0.0502068	#NUM!	-5.43734	2.94275e-06
fYear2015 - fYear2020	SECREMP _ Nearshore	0.111647	0.0536458	#NUM!	2.08118	0.590917
fYear2015 - fYear2021	SECREMP _ Nearshore	0.209183	0.0530954	#NUM!	3.93977	0.00393099
fYear2015 - fYear2022	SECREMP _ Nearshore	0.135375	0.0522319	#NUM!	2.59181	0.252793
fYear2015 - fYear2023	SECREMP _ Nearshore	0.062029	0.0510993	#NUM!	1.21389	0.981126
fYear2016 - fYear2017	SECREMP _ Nearshore	-0.127189	0.0490922	#NUM!	-2.59082	0.25332
fYear2016 - fYear2018	SECREMP _ Nearshore	0.108417	0.0492016	#NUM!	2.20353	0.502178
fYear2016 - fYear2019	SECREMP _ Nearshore	-0.215052	0.0494543	#NUM!	-4.34851	0.000701871
fYear2016 - fYear2020	SECREMP _ Nearshore	0.169586	0.0529442	#NUM!	3.2031	0.0524194
fYear2016 - fYear2021	SECREMP _ Nearshore	0.267123	0.0524076	#NUM!	5.09702	1.85965e-05
fYear2016 - fYear2022	SECREMP _ Nearshore	0.193314	0.0515246	#NUM!	3.75188	0.00812565
fYear2016 - fYear2023	SECREMP _ Nearshore	0.119968	0.0503686	#NUM!	2.3818	0.378292
fYear2017 - fYear2018	SECREMP _ Nearshore	0.235606	0.0497171	#NUM!	4.73893	0.000113774
fYear2017 - fYear2019	SECREMP _ Nearshore	-0.0878633	0.0500179	#NUM!	-1.75664	0.805616
fYear2017 - fYear2020	SECREMP _ Nearshore	0.296775	0.0534687	#NUM!	5.55045	1.55373e-06
fYear2017 - fYear2021	SECREMP _ Nearshore	0.394312	0.0529089	#NUM!	7.45266	5.1017e-12
fYear2017 - fYear2022	SECREMP _ Nearshore	0.320503	0.0520424	#NUM!	6.15851	4.02885e-08
fYear2017 - fYear2023	SECREMP _ Nearshore	0.247157	0.0509101	#NUM!	4.85478	6.42581e-05
fYear2018 - fYear2019	SECREMP _ Nearshore	-0.323469	0.0501381	#NUM!	-6.45157	6.08053e-09
fYear2018 - fYear2020	SECREMP _ Nearshore	0.0611688	0.0535759	#NUM!	1.14172	0.988087
fYear2018 - fYear2021	SECREMP _ Nearshore	0.158706	0.0529697	#NUM!	2.99616	0.0951297
fYear2018 - fYear2022	SECREMP _ Nearshore	0.0848974	0.0521214	#NUM!	1.62884	0.870267
fYear2018 - fYear2023	SECREMP _ Nearshore	0.0115512	0.0510041	#NUM!	0.226475	1
fYear2019 - fYear2020	SECREMP _ Nearshore	0.384638	0.0538034	#NUM!	7.14896	4.81533e-11
fYear2019 - fYear2021	SECREMP _ Nearshore	0.482175	0.0532897	#NUM!	9.04819	1.46771e-13
fYear2019 - fYear2022	SECREMP _ Nearshore	0.408367	0.052414	#NUM!	7.79118	4.26881e-13
fYear2019 - fYear2023	SECREMP _ Nearshore	0.335021	0.0512793	#NUM!	6.53325	3.53591e-09
fYear2020 - fYear2021	SECREMP _ Nearshore	0.0975368	0.056536	#NUM!	1.72522	0.822836
fYear2020 - fYear2022	SECREMP _ Nearshore	0.0237286	0.0557159	#NUM!	0.425886	0.999998
fYear2020 - fYear2023	SECREMP _ Nearshore	-0.0496177	0.0546478	#NUM!	-0.907953	0.998128
fYear2021 - fYear2022	SECREMP _ Nearshore	-0.0738082	0.0551731	#NUM!	-1.33776	0.962289
fYear2021 - fYear2023	SECREMP _ Nearshore	-0.147154	0.0541096	#NUM!	-2.71956	0.190887
fYear2022 - fYear2023	SECREMP _ Nearshore	-0.0733463	0.0532609	#NUM!	-1.37711	0.954085
fYear2013 - fYear2014	SECREMP _ Inner	0.070728	0.0525857	#NUM!	1.345	0.960867
fYear2013 - fYear2015	SECREMP _ Inner	0.0425615	0.0522853	#NUM!	0.814024	0.999269
fYear2013 - fYear2016	SECREMP _ Inner	-0.206004	0.0494237	#NUM!	-4.16812	0.0015372
fYear2013 - fYear2017	SECREMP _ Inner	-0.138577	0.0517747	#NUM!	-2.67655	0.210442
fYear2013 - fYear2018	SECREMP _ Inner	0.201844	0.0545401	#NUM!	3.70083	0.00982446
fYear2013 - fYear2019	SECREMP _ Inner	0.37796	0.0591689	#NUM!	6.38782	9.24102e-09
fYear2013 - fYear2020	SECREMP _ Inner	0.378616	0.058815	#NUM!	6.43741	6.67536e-09
fYear2013 - fYear2021	SECREMP _ Inner	0.260661	0.0562997	#NUM!	4.62987	0.000192301
fYear2013 - fYear2022	SECREMP _ Inner	-0.054004	0.0516815	#NUM!	-1.04494	0.994043
fYear2013 - fYear2023	SECREMP _ Inner	0.0764471	0.0530779	#NUM!	1.44028	0.938337
fYear2014 - fYear2015	SECREMP _ Inner	-0.0281665	0.0527688	#NUM!	-0.533772	0.999985
fYear2014 - fYear2016	SECREMP _ Inner	-0.276732	0.0499386	#NUM!	-5.54144	1.63552e-06
fYear2014 - fYear2017	SECREMP _ Inner	-0.209305	0.0522593	#NUM!	-4.00513	0.0030233
fYear2014 - fYear2018	SECREMP _ Inner	0.131116	0.0549915	#NUM!	2.38429	0.376655
fYear2014 - fYear2019	SECREMP _ Inner	0.307232	0.0596	#NUM!	5.15491	1.37044e-05
fYear2014 - fYear2020	SECREMP _ Inner	0.307888	0.0592437	#NUM!	5.19698	1.09541e-05
fYear2014 - fYear2021	SECREMP _ Inner	0.189933	0.0567532	#NUM!	3.34664	0.0334587
fYear2014 - fYear2022	SECREMP _ Inner	-0.124732	0.0521745	#NUM!	-2.39067	0.372468
fYear2014 - fYear2023	SECREMP _ Inner	0.0057191	0.0535576	#NUM!	0.106784	1
fYear2015 - fYear2016	SECREMP _ Inner	-0.248565	0.0496154	#NUM!	-5.00984	2.92595e-05
fYear2015 - fYear2017	SECREMP _ Inner	-0.181139	0.0519439	#NUM!	-3.4872	0.0209798
fYear2015 - fYear2018	SECREMP _ Inner	0.159282	0.0546707	#NUM!	2.91348	0.118595
fYear2015 - fYear2019	SECREMP _ Inner	0.335399	0.0593318	#NUM!	5.65294	8.6143e-07
fYear2015 - fYear2020	SECREMP _ Inner	0.336054	0.0589771	#NUM!	5.69805	6.62262e-07
fYear2015 - fYear2021	SECREMP _ Inner	0.218099	0.0564638	#NUM!	3.86263	0.0053237
fYear2015 - fYear2022	SECREMP _ Inner	-0.0965655	0.0518541	#NUM!	-1.86226	0.742105
fYear2015 - fYear2023	SECREMP _ Inner	0.0338856	0.0532605	#NUM!	0.636224	0.999921
fYear2016 - fYear2017	SECREMP _ Inner	0.0674265	0.0490612	#NUM!	1.37434	0.954704
fYear2016 - fYear2018	SECREMP _ Inner	0.407847	0.0519473	#NUM!	7.85118	3.89577e-13
fYear2016 - fYear2019	SECREMP _ Inner	0.583964	0.0568257	#NUM!	10.2764	1.19016e-13
fYear2016 - fYear2020	SECREMP _ Inner	0.58462	0.0564684	#NUM!	10.3531	1.02474e-13
fYear2016 - fYear2021	SECREMP _ Inner	0.466664	0.0538178	#NUM!	8.67119	9.14824e-14
fYear2016 - fYear2022	SECREMP _ Inner	0.152	0.0489568	#NUM!	3.10477	0.070118
fYear2016 - fYear2023	SECREMP _ Inner	0.282451	0.0504714	#NUM!	5.59626	1.19517e-06
fYear2017 - fYear2018	SECREMP _ Inner	0.340421	0.0541667	#NUM!	6.28469	1.80343e-08
fYear2017 - fYear2019	SECREMP _ Inner	0.516538	0.058876	#NUM!	8.77332	8.55982e-14
fYear2017 - fYear2020	SECREMP _ Inner	0.517193	0.0585216	#NUM!	8.83764	8.16014e-14
fYear2017 - fYear2021	SECREMP _ Inner	0.399238	0.055985	#NUM!	7.13116	5.47971e-11
fYear2017 - fYear2022	SECREMP _ Inner	0.0845733	0.051328	#NUM!	1.64771	0.861645
fYear2017 - fYear2023	SECREMP _ Inner	0.215024	0.0527576	#NUM!	4.0757	0.00226433
fYear2018 - fYear2019	SECREMP _ Inner	0.176117	0.0613095	#NUM!	2.87259	0.131755
fYear2018 - fYear2020	SECREMP _ Inner	0.176772	0.0609764	#NUM!	2.89903	0.123124
fYear2018 - fYear2021	SECREMP _ Inner	0.058817	0.0585201	#NUM!	1.00507	0.995648
fYear2018 - fYear2022	SECREMP _ Inner	-0.255848	0.0540686	#NUM!	-4.73191	0.000117731
fYear2018 - fYear2023	SECREMP _ Inner	-0.125396	0.0554671	#NUM!	-2.26074	0.461281
fYear2019 - fYear2020	SECREMP _ Inner	0.000655585	0.0651568	#NUM!	0.0100616	1
fYear2019 - fYear2021	SECREMP _ Inner	-0.1173	0.0629012	#NUM!	-1.86483	0.740461
fYear2019 - fYear2022	SECREMP _ Inner	-0.431964	0.0587961	#NUM!	-7.34682	1.1234e-11
fYear2019 - fYear2023	SECREMP _ Inner	-0.301513	0.0600355	#NUM!	-5.02225	2.74447e-05
fYear2020 - fYear2021	SECREMP _ Inner	-0.117955	0.0625758	#NUM!	-1.885	0.727422
fYear2020 - fYear2022	SECREMP _ Inner	-0.43262	0.0584519	#NUM!	-7.4013	7.48701e-12
fYear2020 - fYear2023	SECREMP _ Inner	-0.302169	0.05968	#NUM!	-5.06315	2.21982e-05
fYear2021 - fYear2022	SECREMP _ Inner	-0.314665	0.0558918	#NUM!	-5.62989	9.84507e-07
fYear2021 - fYear2023	SECREMP _ Inner	-0.184213	0.0572135	#NUM!	-3.21975	0.0498326
fYear2022 - fYear2023	SECREMP _ Inner	0.130451	0.0526719	#NUM!	2.47668	0.318221
fYear2013 - fYear2014	SECREMP _ Middle	-0.0948901	0.0496425	#NUM!	-1.91147	0.709952
fYear2013 - fYear2015	SECREMP _ Middle	-0.0665989	0.0492319	#NUM!	-1.35276	0.959301
fYear2013 - fYear2016	SECREMP _ Middle	0.0532983	0.0501384	#NUM!	1.06302	0.993171
fYear2013 - fYear2017	SECREMP _ Middle	-0.09677	0.050606	#NUM!	-1.91222	0.709449
fYear2013 - fYear2018	SECREMP _ Middle	0.229402	0.0531688	#NUM!	4.31461	0.000815572
fYear2013 - fYear2019	SECREMP _ Middle	0.0185327	0.0528132	#NUM!	0.350911	1
fYear2013 - fYear2020	SECREMP _ Middle	-0.105649	0.0495369	#NUM!	-2.13273	0.553494
fYear2013 - fYear2021	SECREMP _ Middle	-0.208703	0.0497138	#NUM!	-4.1981	0.00135287
fYear2013 - fYear2022	SECREMP _ Middle	-0.0510797	0.0521205	#NUM!	-0.980031	0.996459
fYear2013 - fYear2023	SECREMP _ Middle	-0.142822	0.0491925	#NUM!	-2.90332	0.121766
fYear2014 - fYear2015	SECREMP _ Middle	0.0282912	0.0489426	#NUM!	0.578049	0.999967
fYear2014 - fYear2016	SECREMP _ Middle	0.148188	0.0498457	#NUM!	2.97294	0.101311
fYear2014 - fYear2017	SECREMP _ Middle	-0.00187987	0.050322	#NUM!	-0.0373568	1
fYear2014 - fYear2018	SECREMP _ Middle	0.324292	0.0529025	#NUM!	6.13001	4.82057e-08
fYear2014 - fYear2019	SECREMP _ Middle	0.113423	0.0525368	#NUM!	2.15892	0.534462
fYear2014 - fYear2020	SECREMP _ Middle	-0.0107588	0.0492537	#NUM!	-0.218435	1
fYear2014 - fYear2021	SECREMP _ Middle	-0.113813	0.0494248	#NUM!	-2.30276	0.431823
fYear2014 - fYear2022	SECREMP _ Middle	0.0438105	0.0518443	#NUM!	0.845039	0.998988
fYear2014 - fYear2023	SECREMP _ Middle	-0.0479314	0.048901	#NUM!	-0.980171	0.996455
fYear2015 - fYear2016	SECREMP _ Middle	0.119897	0.0494379	#NUM!	2.42521	0.350181
fYear2015 - fYear2017	SECREMP _ Middle	-0.0301711	0.0499036	#NUM!	-0.604588	0.99995
fYear2015 - fYear2018	SECREMP _ Middle	0.296001	0.0524796	#NUM!	5.64031	9.26881e-07
fYear2015 - fYear2019	SECREMP _ Middle	0.0851317	0.0521528	#NUM!	1.63235	0.868688
fYear2015 - fYear2020	SECREMP _ Middle	-0.03905	0.0488219	#NUM!	-0.799846	0.999373
fYear2015 - fYear2021	SECREMP _ Middle	-0.142105	0.0490107	#NUM!	-2.89946	0.122989
fYear2015 - fYear2022	SECREMP _ Middle	0.0155192	0.0514631	#NUM!	0.30156	1
fYear2015 - fYear2023	SECREMP _ Middle	-0.0762226	0.0484674	#NUM!	-1.57266	0.893986
fYear2016 - fYear2017	SECREMP _ Middle	-0.150068	0.0508043	#NUM!	-2.95385	0.106628
fYear2016 - fYear2018	SECREMP _ Middle	0.176104	0.05335	#NUM!	3.30092	0.0387216
fYear2016 - fYear2019	SECREMP _ Middle	-0.0347655	0.0530057	#NUM!	-0.655883	0.999895
fYear2016 - fYear2020	SECREMP _ Middle	-0.158947	0.049747	#NUM!	-3.19511	0.0537011
fYear2016 - fYear2021	SECREMP _ Middle	-0.262002	0.0499226	#NUM!	-5.24816	8.32058e-06
fYear2016 - fYear2022	SECREMP _ Middle	-0.104378	0.0523244	#NUM!	-1.99483	0.652693
fYear2016 - fYear2023	SECREMP _ Middle	-0.19612	0.0493919	#NUM!	-3.97068	0.00347414
fYear2017 - fYear2018	SECREMP _ Middle	0.326172	0.0537714	#NUM!	6.06591	7.195e-08
fYear2017 - fYear2019	SECREMP _ Middle	0.115303	0.0534491	#NUM!	2.15724	0.535683
fYear2017 - fYear2020	SECREMP _ Middle	-0.00887889	0.0502046	#NUM!	-0.176854	1
fYear2017 - fYear2021	SECREMP _ Middle	-0.111933	0.0503922	#NUM!	-2.22125	0.489432
fYear2017 - fYear2022	SECREMP _ Middle	0.0456903	0.0527774	#NUM!	0.865717	0.998753
fYear2017 - fYear2023	SECREMP _ Middle	-0.0460515	0.0498604	#NUM!	-0.92361	0.997838
fYear2018 - fYear2019	SECREMP _ Middle	-0.21087	0.0558826	#NUM!	-3.77344	0.00749243
fYear2018 - fYear2020	SECREMP _ Middle	-0.335051	0.0527661	#NUM!	-6.34975	1.18428e-08
fYear2018 - fYear2021	SECREMP _ Middle	-0.438106	0.0529645	#NUM!	-8.27169	1.29896e-13
fYear2018 - fYear2022	SECREMP _ Middle	-0.280482	0.0552536	#NUM!	-5.07626	2.07306e-05
fYear2018 - fYear2023	SECREMP _ Middle	-0.372224	0.0524393	#NUM!	-7.09818	6.95769e-11
fYear2019 - fYear2020	SECREMP _ Middle	-0.124182	0.0524434	#NUM!	-2.36792	0.387491
fYear2019 - fYear2021	SECREMP _ Middle	-0.227236	0.05261	#NUM!	-4.31926	0.000798999
fYear2019 - fYear2022	SECREMP _ Middle	-0.0696124	0.0548902	#NUM!	-1.26821	0.974065
fYear2019 - fYear2023	SECREMP _ Middle	-0.161354	0.052115	#NUM!	-3.09612	0.0718881
fYear2020 - fYear2021	SECREMP _ Middle	-0.103055	0.0493233	#NUM!	-2.08937	0.584985
fYear2020 - fYear2022	SECREMP _ Middle	0.0545692	0.0517593	#NUM!	1.05429	0.993604
fYear2020 - fYear2023	SECREMP _ Middle	-0.0371726	0.0487804	#NUM!	-0.76204	0.999592
fYear2021 - fYear2022	SECREMP _ Middle	0.157624	0.0519132	#NUM!	3.03629	0.0851599
fYear2021 - fYear2023	SECREMP _ Middle	0.065882	0.0489707	#NUM!	1.34533	0.960801
fYear2022 - fYear2023	SECREMP _ Middle	-0.0917419	0.0514204	#NUM!	-1.78415	0.789874
fYear2013 - fYear2014	SECREMP _ Outer	0.0827798	0.0243461	#NUM!	3.40013	0.0281008
fYear2013 - fYear2015	SECREMP _ Outer	0.101329	0.0240784	#NUM!	4.2083	0.001295
fYear2013 - fYear2016	SECREMP _ Outer	0.0424177	0.0236218	#NUM!	1.7957	0.78309
fYear2013 - fYear2017	SECREMP _ Outer	0.048703	0.0243792	#NUM!	1.99773	0.650649
fYear2013 - fYear2018	SECREMP _ Outer	0.431158	0.02646	#NUM!	16.2947	0
fYear2013 - fYear2019	SECREMP _ Outer	0.411724	0.027194	#NUM!	15.1402	0
fYear2013 - fYear2020	SECREMP _ Outer	0.216377	0.0253101	#NUM!	8.54904	1.00031e-13
fYear2013 - fYear2021	SECREMP _ Outer	0.121855	0.0252512	#NUM!	4.82572	7.42584e-05
fYear2013 - fYear2022	SECREMP _ Outer	0.191065	0.0250203	#NUM!	7.63642	1.2953e-12
fYear2013 - fYear2023	SECREMP _ Outer	0.16067	0.024499	#NUM!	6.55824	2.9916e-09
fYear2014 - fYear2015	SECREMP _ Outer	0.0185495	0.0245023	#NUM!	0.757051	0.999615
fYear2014 - fYear2016	SECREMP _ Outer	-0.0403621	0.0240538	#NUM!	-1.67799	0.847119
fYear2014 - fYear2017	SECREMP _ Outer	-0.0340768	0.0247946	#NUM!	-1.37436	0.954698
fYear2014 - fYear2018	SECREMP _ Outer	0.348378	0.0268427	#NUM!	12.9785	0
fYear2014 - fYear2019	SECREMP _ Outer	0.328944	0.0275711	#NUM!	11.9308	0
fYear2014 - fYear2020	SECREMP _ Outer	0.133597	0.0257129	#NUM!	5.19573	1.10271e-05
fYear2014 - fYear2021	SECREMP _ Outer	0.0390754	0.0256559	#NUM!	1.52306	0.912479
fYear2014 - fYear2022	SECREMP _ Outer	0.108285	0.0254259	#NUM!	4.25886	0.00104101
fYear2014 - fYear2023	SECREMP _ Outer	0.0778905	0.0249149	#NUM!	3.12626	0.0658767
fYear2015 - fYear2016	SECREMP _ Outer	-0.0589116	0.023776	#NUM!	-2.47778	0.317554
fYear2015 - fYear2017	SECREMP _ Outer	-0.0526262	0.0245274	#NUM!	-2.14561	0.544135
fYear2015 - fYear2018	SECREMP _ Outer	0.329828	0.0265939	#NUM!	12.4024	0
fYear2015 - fYear2019	SECREMP _ Outer	0.310394	0.0273313	#NUM!	11.3567	0
fYear2015 - fYear2020	SECREMP _ Outer	0.115048	0.0254591	#NUM!	4.51892	0.000323723
fYear2015 - fYear2021	SECREMP _ Outer	0.0205259	0.025397	#NUM!	0.808201	0.999314
fYear2015 - fYear2022	SECREMP _ Outer	0.089736	0.0251669	#NUM!	3.56563	0.0159875
fYear2015 - fYear2023	SECREMP _ Outer	0.059341	0.0246475	#NUM!	2.40758	0.361474
fYear2016 - fYear2017	SECREMP _ Outer	0.00628535	0.024073	#NUM!	0.261096	1
fYear2016 - fYear2018	SECREMP _ Outer	0.38874	0.0261729	#NUM!	14.8528	0
fYear2016 - fYear2019	SECREMP _ Outer	0.369306	0.026924	#NUM!	13.7166	0
fYear2016 - fYear2020	SECREMP _ Outer	0.173959	0.0250211	#NUM!	6.95251	1.97361e-10
fYear2016 - fYear2021	SECREMP _ Outer	0.0794375	0.0249619	#NUM!	3.18235	0.0558025
fYear2016 - fYear2022	SECREMP _ Outer	0.148648	0.0247285	#NUM!	6.01117	1.00961e-07
fYear2016 - fYear2023	SECREMP _ Outer	0.118253	0.0241916	#NUM!	4.88816	5.43618e-05
fYear2017 - fYear2018	SECREMP _ Outer	0.382455	0.0268622	#NUM!	14.2376	0
fYear2017 - fYear2019	SECREMP _ Outer	0.363021	0.027592	#NUM!	13.1567	0
fYear2017 - fYear2020	SECREMP _ Outer	0.167674	0.0257397	#NUM!	6.51421	4.01453e-09
fYear2017 - fYear2021	SECREMP _ Outer	0.0731521	0.025677	#NUM!	2.84894	0.139857
fYear2017 - fYear2022	SECREMP _ Outer	0.142362	0.0254501	#NUM!	5.59378	1.21237e-06
fYear2017 - fYear2023	SECREMP _ Outer	0.111967	0.0249318	#NUM!	4.49095	0.000368381
fYear2018 - fYear2019	SECREMP _ Outer	-0.0194339	0.0294434	#NUM!	-0.660044	0.999889
fYear2018 - fYear2020	SECREMP _ Outer	-0.214781	0.0277104	#NUM!	-7.75091	5.66103e-13
fYear2018 - fYear2021	SECREMP _ Outer	-0.309302	0.0276616	#NUM!	-11.1817	2.93099e-14
fYear2018 - fYear2022	SECREMP _ Outer	-0.240092	0.0274484	#NUM!	-8.74703	8.65974e-14
fYear2018 - fYear2023	SECREMP _ Outer	-0.270487	0.0269748	#NUM!	-10.0274	8.4599e-14
fYear2019 - fYear2020	SECREMP _ Outer	-0.195347	0.0284184	#NUM!	-6.87395	3.4336e-10
fYear2019 - fYear2021	SECREMP _ Outer	-0.289869	0.0283679	#NUM!	-10.2182	9.41469e-14
fYear2019 - fYear2022	SECREMP _ Outer	-0.220658	0.0281655	#NUM!	-7.83435	4.24105e-13
fYear2019 - fYear2023	SECREMP _ Outer	-0.251053	0.0276979	#NUM!	-9.064	1.45772e-13
fYear2020 - fYear2021	SECREMP _ Outer	-0.0945217	0.0265692	#NUM!	-3.55757	0.0164463
fYear2020 - fYear2022	SECREMP _ Outer	-0.0253117	0.0263512	#NUM!	-0.960552	0.997
fYear2020 - fYear2023	SECREMP _ Outer	-0.0557066	0.0258566	#NUM!	-2.15445	0.537714
fYear2021 - fYear2022	SECREMP _ Outer	0.0692101	0.0262906	#NUM!	2.63251	0.231822
fYear2021 - fYear2023	SECREMP _ Outer	0.0388151	0.0257906	#NUM!	1.50501	0.918644
fYear2022 - fYear2023	SECREMP _ Outer	-0.030395	0.0255664	#NUM!	-1.18887	0.983828

## Sheet: cover_start-end
contrast	Reg.Hab	estimate	SE	df	z.ratio	p.value
fYear2013 - fYear2023	NPSDT _ P	0.147953	0.0522084	#NUM!	2.83389	0.145206
fYear2013 - fYear2023	NPSDT _ PIN	0.313498	0.038113	#NUM!	8.2255	1.36779e-13
fYear2013 - fYear2023	NPSDT _ OD	0.618359	0.074237	#NUM!	8.32953	1.21458e-13
fYear2013 - fYear2023	FKNMS _ P	-0.0664561	0.0237019	#NUM!	-2.80383	0.156343
fYear2013 - fYear2023	FKNMS _ OS	0.231149	0.024366	#NUM!	9.48656	9.29257e-14
fYear2013 - fYear2023	FKNMS _ OD	0.327388	0.0317494	#NUM!	10.3116	1.10356e-13
fYear2013 - fYear2023	SECREMP _ Nearshore	0.224364	0.0503479	#NUM!	4.45627	0.000431872
fYear2013 - fYear2023	SECREMP _ Inner	0.0764471	0.0530779	#NUM!	1.44028	0.938337
fYear2013 - fYear2023	SECREMP _ Middle	-0.142822	0.0491925	#NUM!	-2.90332	0.121766
fYear2013 - fYear2023	SECREMP _ Outer	0.16067	0.024499	#NUM!	6.55824	2.9916e-09

## Sheet: Density_Summary
Year	Reg.Hab	avg_cover	se_density	n
2013	FKNMS _ OD	14.4917	1.02692	24
2013	FKNMS _ OS	15.1542	2.36414	24
2013	FKNMS _ P	12.0292	1.22212	24
2013	NPSDT _ OD	13.5	2.49065	4
2013	NPSDT _ P	6.8	1.8946	7
2013	NPSDT _ PIN	10.65	1.98457	16
2013	SECREMP _ Inner	5.74167	0.729618	12
2013	SECREMP _ Middle	5.85625	0.706633	16
2013	SECREMP _ Nearshore	10.85	1.12657	12
2013	SECREMP _ Outer	14.5469	1.16982	32
2023	FKNMS _ OD	16.7071	1.76197	28
2023	FKNMS _ OS	23.0893	3.4791	28
2023	FKNMS _ P	12.8125	1.78175	24
2023	NPSDT _ OD	20.125	4.06292	4
2023	NPSDT _ P	7.81429	1.98811	7
2023	NPSDT _ PIN	9.675	1.99715	16
2023	SECREMP _ Inner	8.29167	0.905911	12
2023	SECREMP _ Middle	10.2063	1.15807	16
2023	SECREMP _ Nearshore	16.8917	1.58876	12
2023	SECREMP _ Outer	18.0156	1.36369	32

## Sheet: Density_Emmeans
contrast	Reg.Hab	estimate	SE	df	z.ratio	p.value
Year2013 - Year2014	FKNMS _ OD	-0.0582621	0.0471143	#NUM!	-1.23661	0.978381
Year2013 - Year2015	FKNMS _ OD	-0.113965	0.0531884	#NUM!	-2.14266	0.546277
Year2013 - Year2016	FKNMS _ OD	-0.0134713	0.058582	#NUM!	-0.229956	1
Year2013 - Year2017	FKNMS _ OD	-0.085573	0.0640491	#NUM!	-1.33605	0.962618
Year2013 - Year2018	FKNMS _ OD	0.184759	0.0673923	#NUM!	2.74154	0.181398
Year2013 - Year2019	FKNMS _ OD	-0.144771	0.0702316	#NUM!	-2.06133	0.605255
Year2013 - Year2020	FKNMS _ OD	-0.179918	0.073269	#NUM!	-2.45558	0.331132
Year2013 - Year2021	FKNMS _ OD	-0.221898	0.0759653	#NUM!	-2.92104	0.116279
Year2013 - Year2022	FKNMS _ OD	-0.213603	0.078463	#NUM!	-2.72235	0.189666
Year2013 - Year2023	FKNMS _ OD	0.0130389	0.0810551	#NUM!	0.160865	1
Year2014 - Year2015	FKNMS _ OD	-0.0557025	0.0435686	#NUM!	-1.2785	0.972527
Year2014 - Year2016	FKNMS _ OD	0.0447908	0.0504746	#NUM!	0.887393	0.998459
Year2014 - Year2017	FKNMS _ OD	-0.0273109	0.0570657	#NUM!	-0.478587	0.999995
Year2014 - Year2018	FKNMS _ OD	0.243021	0.0611113	#NUM!	3.97669	0.00339131
Year2014 - Year2019	FKNMS _ OD	-0.0865088	0.0645002	#NUM!	-1.34122	0.961615
Year2014 - Year2020	FKNMS _ OD	-0.121656	0.0680282	#NUM!	-1.78832	0.787441
Year2014 - Year2021	FKNMS _ OD	-0.163636	0.0711322	#NUM!	-2.30044	0.433432
Year2014 - Year2022	FKNMS _ OD	-0.155341	0.073978	#NUM!	-2.09983	0.577399
Year2014 - Year2023	FKNMS _ OD	0.071301	0.0768891	#NUM!	0.927322	0.997764
Year2015 - Year2016	FKNMS _ OD	0.100493	0.0437022	#NUM!	2.2995	0.434084
Year2015 - Year2017	FKNMS _ OD	0.0283916	0.0516033	#NUM!	0.55019	0.999979
Year2015 - Year2018	FKNMS _ OD	0.298723	0.0563829	#NUM!	5.29812	6.3458e-06
Year2015 - Year2019	FKNMS _ OD	-0.0308062	0.0603505	#NUM!	-0.510455	0.99999
Year2015 - Year2020	FKNMS _ OD	-0.0659533	0.0643719	#NUM!	-1.02457	0.994915
Year2015 - Year2021	FKNMS _ OD	-0.107933	0.0678797	#NUM!	-1.59006	0.886953
Year2015 - Year2022	FKNMS _ OD	-0.0996388	0.0710649	#NUM!	-1.40208	0.948254
Year2015 - Year2023	FKNMS _ OD	0.127004	0.0742773	#NUM!	1.70986	0.83095
Year2016 - Year2017	FKNMS _ OD	-0.0721017	0.0454316	#NUM!	-1.58704	0.888195
Year2016 - Year2018	FKNMS _ OD	0.19823	0.0512023	#NUM!	3.87151	0.00514302
Year2016 - Year2019	FKNMS _ OD	-0.1313	0.0558918	#NUM!	-2.34917	0.400054
Year2016 - Year2020	FKNMS _ OD	-0.166447	0.0605186	#NUM!	-2.75034	0.177696
Year2016 - Year2021	FKNMS _ OD	-0.208426	0.0645025	#NUM!	-3.23129	0.0481043
Year2016 - Year2022	FKNMS _ OD	-0.200132	0.068082	#NUM!	-2.93957	0.110748
Year2016 - Year2023	FKNMS _ OD	0.0265102	0.0716362	#NUM!	0.370067	1
Year2017 - Year2018	FKNMS _ OD	0.270332	0.0460529	#NUM!	5.87002	2.3857e-07
Year2017 - Year2019	FKNMS _ OD	-0.0591978	0.0516533	#NUM!	-1.14606	0.987737
Year2017 - Year2020	FKNMS _ OD	-0.0943449	0.0569944	#NUM!	-1.65534	0.858064
Year2017 - Year2021	FKNMS _ OD	-0.136325	0.0615052	#NUM!	-2.21647	0.492859
Year2017 - Year2022	FKNMS _ OD	-0.12803	0.0655092	#NUM!	-1.95439	0.680851
Year2017 - Year2023	FKNMS _ OD	0.0986119	0.0694268	#NUM!	1.42037	0.943659
Year2018 - Year2019	FKNMS _ OD	-0.32953	0.0444159	#NUM!	-7.41917	6.55187e-12
Year2018 - Year2020	FKNMS _ OD	-0.364677	0.050961	#NUM!	-7.156	4.57464e-11
Year2018 - Year2021	FKNMS _ OD	-0.406656	0.0563342	#NUM!	-7.21865	2.89461e-11
Year2018 - Year2022	FKNMS _ OD	-0.398362	0.06099	#NUM!	-6.53159	3.57528e-09
Year2018 - Year2023	FKNMS _ OD	-0.17172	0.0654448	#NUM!	-2.62389	0.236166
Year2019 - Year2020	FKNMS _ OD	-0.035147	0.0434474	#NUM!	-0.808955	0.999308
Year2019 - Year2021	FKNMS _ OD	-0.0771268	0.0500948	#NUM!	-1.53962	0.906559
Year2019 - Year2022	FKNMS _ OD	-0.0688325	0.0556454	#NUM!	-1.23698	0.978334
Year2019 - Year2023	FKNMS _ OD	0.15781	0.0607997	#NUM!	2.59557	0.25081
Year2020 - Year2021	FKNMS _ OD	-0.0419798	0.0432766	#NUM!	-0.970033	0.996746
Year2020 - Year2022	FKNMS _ OD	-0.0336855	0.0500709	#NUM!	-0.672755	0.999867
Year2020 - Year2023	FKNMS _ OD	0.192957	0.0561104	#NUM!	3.43888	0.0247045
Year2021 - Year2022	FKNMS _ OD	0.00829431	0.0432219	#NUM!	0.1919	1
Year2021 - Year2023	FKNMS _ OD	0.234937	0.0505474	#NUM!	4.64785	0.000176518
Year2022 - Year2023	FKNMS _ OD	0.226642	0.0438744	#NUM!	5.16571	1.29405e-05
Year2013 - Year2014	FKNMS _ OS	0.0307205	0.0493055	#NUM!	0.623063	0.999934
Year2013 - Year2015	FKNMS _ OS	0.0266361	0.0553932	#NUM!	0.480855	0.999994
Year2013 - Year2016	FKNMS _ OS	0.077227	0.0605752	#NUM!	1.27489	0.973074
Year2013 - Year2017	FKNMS _ OS	0.0201761	0.0655967	#NUM!	0.307577	1
Year2013 - Year2018	FKNMS _ OS	0.322803	0.0693396	#NUM!	4.65539	0.000170273
Year2013 - Year2019	FKNMS _ OS	-0.145808	0.0715721	#NUM!	-2.03722	0.622584
Year2013 - Year2020	FKNMS _ OS	-0.392309	0.0742154	#NUM!	-5.28609	6.77493e-06
Year2013 - Year2021	FKNMS _ OS	-0.39016	0.0769416	#NUM!	-5.07086	2.13239e-05
Year2013 - Year2022	FKNMS _ OS	-0.44221	0.0793641	#NUM!	-5.57192	1.37434e-06
Year2013 - Year2023	FKNMS _ OS	-0.296407	0.0818502	#NUM!	-3.62133	0.0131183
Year2014 - Year2015	FKNMS _ OS	-0.00408435	0.0457825	#NUM!	-0.0892119	1
Year2014 - Year2016	FKNMS _ OS	0.0465065	0.0524857	#NUM!	0.886079	0.998479
Year2014 - Year2017	FKNMS _ OS	-0.0105444	0.05864	#NUM!	-0.179816	1
Year2014 - Year2018	FKNMS _ OS	0.292082	0.0631239	#NUM!	4.62713	0.000194825
Year2014 - Year2019	FKNMS _ OS	-0.176528	0.0658214	#NUM!	-2.68193	0.207923
Year2014 - Year2020	FKNMS _ OS	-0.42303	0.0689183	#NUM!	-6.13814	4.58042e-08
Year2014 - Year2021	FKNMS _ OS	-0.42088	0.0720639	#NUM!	-5.84037	2.85089e-07
Year2014 - Year2022	FKNMS _ OS	-0.47293	0.0748228	#NUM!	-6.32067	1.42988e-08
Year2014 - Year2023	FKNMS _ OS	-0.327127	0.0776241	#NUM!	-4.21425	0.00126237
Year2015 - Year2016	FKNMS _ OS	0.0505909	0.0459273	#NUM!	1.10154	0.990965
Year2015 - Year2017	FKNMS _ OS	-0.00646005	0.0533698	#NUM!	-0.121043	1
Year2015 - Year2018	FKNMS _ OS	0.296167	0.0586049	#NUM!	5.05362	2.33268e-05
Year2015 - Year2019	FKNMS _ OS	-0.172444	0.0618194	#NUM!	-2.78948	0.16188
Year2015 - Year2020	FKNMS _ OS	-0.418945	0.0653758	#NUM!	-6.40826	8.08388e-09
Year2015 - Year2021	FKNMS _ OS	-0.416796	0.0689142	#NUM!	-6.04804	8.03896e-08
Year2015 - Year2022	FKNMS _ OS	-0.468846	0.0720048	#NUM!	-6.51132	4.09263e-09
Year2015 - Year2023	FKNMS _ OS	-0.323043	0.0750965	#NUM!	-4.30171	0.000863228
Year2016 - Year2017	FKNMS _ OS	-0.0570509	0.0471505	#NUM!	-1.20998	0.981571
Year2016 - Year2018	FKNMS _ OS	0.245576	0.0534837	#NUM!	4.5916	0.000230489
Year2016 - Year2019	FKNMS _ OS	-0.223035	0.0573607	#NUM!	-3.88829	0.00481673
Year2016 - Year2020	FKNMS _ OS	-0.469536	0.0614904	#NUM!	-7.63593	1.29885e-12
Year2016 - Year2021	FKNMS _ OS	-0.467387	0.0655108	#NUM!	-7.1345	5.3488e-11
Year2016 - Year2022	FKNMS _ OS	-0.519437	0.0689861	#NUM!	-7.52959	2.86704e-12
Year2016 - Year2023	FKNMS _ OS	-0.373634	0.0724155	#NUM!	-5.15958	1.33686e-05
Year2017 - Year2018	FKNMS _ OS	0.302627	0.0480055	#NUM!	6.30401	1.5924e-08
Year2017 - Year2019	FKNMS _ OS	-0.165984	0.0528856	#NUM!	-3.13855	0.0635494
Year2017 - Year2020	FKNMS _ OS	-0.412485	0.057685	#NUM!	-7.15066	4.75613e-11
Year2017 - Year2021	FKNMS _ OS	-0.410336	0.0622441	#NUM!	-6.59236	2.3787e-09
Year2017 - Year2022	FKNMS _ OS	-0.462386	0.0661577	#NUM!	-6.98915	1.52125e-10
Year2017 - Year2023	FKNMS _ OS	-0.316583	0.0699525	#NUM!	-4.52568	0.000313729
Year2018 - Year2019	FKNMS _ OS	-0.468611	0.0464322	#NUM!	-10.0924	1.16351e-13
Year2018 - Year2020	FKNMS _ OS	-0.715112	0.0523452	#NUM!	-13.6615	0
Year2018 - Year2021	FKNMS _ OS	-0.712962	0.0576994	#NUM!	-12.3565	0
Year2018 - Year2022	FKNMS _ OS	-0.765013	0.0622163	#NUM!	-12.296	0
Year2018 - Year2023	FKNMS _ OS	-0.61921	0.0664957	#NUM!	-9.31203	1.11688e-13
Year2019 - Year2020	FKNMS _ OS	-0.246502	0.0440974	#NUM!	-5.58993	1.23947e-06
Year2019 - Year2021	FKNMS _ OS	-0.244352	0.0508376	#NUM!	-4.80652	8.16648e-05
Year2019 - Year2022	FKNMS _ OS	-0.296402	0.0562771	#NUM!	-5.26684	7.52134e-06
Year2019 - Year2023	FKNMS _ OS	-0.150599	0.0612902	#NUM!	-2.45715	0.330164
Year2020 - Year2021	FKNMS _ OS	0.00214976	0.0435123	#NUM!	0.0494059	1
Year2020 - Year2022	FKNMS _ OS	-0.0499006	0.0502387	#NUM!	-0.993272	0.996047
Year2020 - Year2023	FKNMS _ OS	0.0959026	0.0561742	#NUM!	1.70724	0.832312
Year2021 - Year2022	FKNMS _ OS	-0.0520504	0.0434647	#NUM!	-1.19753	0.982929
Year2021 - Year2023	FKNMS _ OS	0.0937529	0.0506786	#NUM!	1.84995	0.749913
Year2022 - Year2023	FKNMS _ OS	0.145803	0.0437827	#NUM!	3.33015	0.0352802
Year2013 - Year2014	FKNMS _ P	-0.19245	0.0489201	#NUM!	-3.93396	0.00402281
Year2013 - Year2015	FKNMS _ P	-0.187829	0.0559453	#NUM!	-3.35737	0.0323182
Year2013 - Year2016	FKNMS _ P	-0.169323	0.0618047	#NUM!	-2.73965	0.1822
Year2013 - Year2017	FKNMS _ P	-0.184129	0.0667204	#NUM!	-2.75971	0.173811
Year2013 - Year2018	FKNMS _ P	-0.055625	0.0713446	#NUM!	-0.779666	0.9995
Year2013 - Year2019	FKNMS _ P	-0.13206	0.0749282	#NUM!	-1.76249	0.80232
Year2013 - Year2020	FKNMS _ P	-0.138281	0.0782661	#NUM!	-1.76681	0.799867
Year2013 - Year2021	FKNMS _ P	-0.0558411	0.0814511	#NUM!	-0.685578	0.999842
Year2013 - Year2022	FKNMS _ P	-0.0440137	0.0841588	#NUM!	-0.522984	0.999987
Year2013 - Year2023	FKNMS _ P	0.0285258	0.0867959	#NUM!	0.328654	1
Year2014 - Year2015	FKNMS _ P	0.00462072	0.0482097	#NUM!	0.0958461	1
Year2014 - Year2016	FKNMS _ P	0.0231262	0.0553842	#NUM!	0.417559	0.999999
Year2014 - Year2017	FKNMS _ P	0.00832052	0.0612165	#NUM!	0.13592	1
Year2014 - Year2018	FKNMS _ P	0.136825	0.066553	#NUM!	2.05588	0.609187
Year2014 - Year2019	FKNMS _ P	0.0603897	0.0706691	#NUM!	0.854542	0.998885
Year2014 - Year2020	FKNMS _ P	0.0541683	0.0744508	#NUM!	0.727572	0.99973
Year2014 - Year2021	FKNMS _ P	0.136609	0.078007	#NUM!	1.75123	0.808636
Year2014 - Year2022	FKNMS _ P	0.148436	0.0810352	#NUM!	1.83175	0.761278
Year2014 - Year2023	FKNMS _ P	0.220975	0.0839472	#NUM!	2.63232	0.231918
Year2015 - Year2016	FKNMS _ P	0.0185055	0.0483299	#NUM!	0.382899	0.999999
Year2015 - Year2017	FKNMS _ P	0.00369981	0.0553998	#NUM!	0.0667838	1
Year2015 - Year2018	FKNMS _ P	0.132204	0.0616314	#NUM!	2.14508	0.544522
Year2015 - Year2019	FKNMS _ P	0.055769	0.066383	#NUM!	0.840109	0.999038
Year2015 - Year2020	FKNMS _ P	0.0495476	0.0706799	#NUM!	0.701014	0.999807
Year2015 - Year2021	FKNMS _ P	0.131988	0.0746713	#NUM!	1.76759	0.799425
Year2015 - Year2022	FKNMS _ P	0.143815	0.0780498	#NUM!	1.84261	0.754523
Year2015 - Year2023	FKNMS _ P	0.216355	0.0812709	#NUM!	2.66214	0.217284
Year2016 - Year2017	FKNMS _ P	-0.0148057	0.0483797	#NUM!	-0.30603	1
Year2016 - Year2018	FKNMS _ P	0.113699	0.0558923	#NUM!	2.03424	0.624713
Year2016 - Year2019	FKNMS _ P	0.0372635	0.0614908	#NUM!	0.606002	0.999949
Year2016 - Year2020	FKNMS _ P	0.0310421	0.0664365	#NUM!	0.467245	0.999996
Year2016 - Year2021	FKNMS _ P	0.113482	0.0709506	#NUM!	1.59946	0.88304
Year2016 - Year2022	FKNMS _ P	0.12531	0.0747497	#NUM!	1.67639	0.847908
Year2016 - Year2023	FKNMS _ P	0.197849	0.0783285	#NUM!	2.52589	0.289183
Year2017 - Year2018	FKNMS _ P	0.128504	0.0488202	#NUM!	2.63219	0.23198
Year2017 - Year2019	FKNMS _ P	0.0520692	0.0556439	#NUM!	0.935757	0.997587
Year2017 - Year2020	FKNMS _ P	0.0458478	0.0614599	#NUM!	0.745979	0.999662
Year2017 - Year2021	FKNMS _ P	0.128288	0.0666436	#NUM!	1.92499	0.700884
Year2017 - Year2022	FKNMS _ P	0.140115	0.0709584	#NUM!	1.97461	0.666845
Year2017 - Year2023	FKNMS _ P	0.212655	0.0749688	#NUM!	2.83658	0.144239
Year2018 - Year2019	FKNMS _ P	-0.076435	0.0490125	#NUM!	-1.5595	0.899114
Year2018 - Year2020	FKNMS _ P	-0.0826564	0.0560463	#NUM!	-1.47479	0.928302
Year2018 - Year2021	FKNMS _ P	-0.000216143	0.0620785	#NUM!	-0.00348177	1
Year2018 - Year2022	FKNMS _ P	0.0116112	0.0670235	#NUM!	0.173241	1
Year2018 - Year2023	FKNMS _ P	0.0841508	0.071538	#NUM!	1.17631	0.985064
Year2019 - Year2020	FKNMS _ P	-0.00622138	0.0487522	#NUM!	-0.127612	1
Year2019 - Year2021	FKNMS _ P	0.0762189	0.056076	#NUM!	1.35921	0.957964
Year2019 - Year2022	FKNMS _ P	0.0880463	0.0618987	#NUM!	1.42242	0.943125
Year2019 - Year2023	FKNMS _ P	0.160586	0.0670869	#NUM!	2.3937	0.370489
Year2020 - Year2021	FKNMS _ P	0.0824403	0.0490177	#NUM!	1.68185	0.845212
Year2020 - Year2022	FKNMS _ P	0.0942677	0.0560952	#NUM!	1.6805	0.845882
Year2020 - Year2023	FKNMS _ P	0.166807	0.0621592	#NUM!	2.68355	0.207169
Year2021 - Year2022	FKNMS _ P	0.0118274	0.0493371	#NUM!	0.239726	1
Year2021 - Year2023	FKNMS _ P	0.0843669	0.0566268	#NUM!	1.48988	0.923583
Year2022 - Year2023	FKNMS _ P	0.0725395	0.0496724	#NUM!	1.46036	0.932625
Year2013 - Year2014	NPSDT _ OD	-0.188371	0.117205	#NUM!	-1.60719	0.879754
Year2013 - Year2015	NPSDT _ OD	-0.135931	0.135008	#NUM!	-1.00683	0.995585
Year2013 - Year2016	NPSDT _ OD	-0.385196	0.148081	#NUM!	-2.60125	0.247828
Year2013 - Year2017	NPSDT _ OD	-0.507457	0.159931	#NUM!	-3.17298	0.0573899
Year2013 - Year2018	NPSDT _ OD	-0.41167	0.170936	#NUM!	-2.40833	0.360995
Year2013 - Year2019	NPSDT _ OD	-0.593091	0.17973	#NUM!	-3.29991	0.0388463
Year2013 - Year2020	NPSDT _ OD	-0.495329	0.188401	#NUM!	-2.62913	0.23352
Year2013 - Year2021	NPSDT _ OD	-0.441924	0.196031	#NUM!	-2.25435	0.465804
Year2013 - Year2022	NPSDT _ OD	-0.384624	0.202928	#NUM!	-1.89538	0.720621
Year2013 - Year2023	NPSDT _ OD	-0.389484	0.208975	#NUM!	-1.86378	0.741131
Year2014 - Year2015	NPSDT _ OD	0.0524398	0.116217	#NUM!	0.451223	0.999997
Year2014 - Year2016	NPSDT _ OD	-0.196825	0.132338	#NUM!	-1.48729	0.924407
Year2014 - Year2017	NPSDT _ OD	-0.319086	0.146444	#NUM!	-2.1789	0.519976
Year2014 - Year2018	NPSDT _ OD	-0.223299	0.159211	#NUM!	-1.40254	0.948143
Year2014 - Year2019	NPSDT _ OD	-0.40472	0.169325	#NUM!	-2.3902	0.372779
Year2014 - Year2020	NPSDT _ OD	-0.306958	0.179126	#NUM!	-1.71364	0.828968
Year2014 - Year2021	NPSDT _ OD	-0.253553	0.18769	#NUM!	-1.35091	0.959678
Year2014 - Year2022	NPSDT _ OD	-0.196254	0.195379	#NUM!	-1.00448	0.995669
Year2014 - Year2023	NPSDT _ OD	-0.201113	0.202101	#NUM!	-0.995111	0.995987
Year2015 - Year2016	NPSDT _ OD	-0.249265	0.114975	#NUM!	-2.16799	0.527879
Year2015 - Year2017	NPSDT _ OD	-0.371526	0.13211	#NUM!	-2.81225	0.153164
Year2015 - Year2018	NPSDT _ OD	-0.275739	0.147082	#NUM!	-1.87473	0.734094
Year2015 - Year2019	NPSDT _ OD	-0.45716	0.158789	#NUM!	-2.87904	0.129607
Year2015 - Year2020	NPSDT _ OD	-0.359398	0.169907	#NUM!	-2.11526	0.566193
Year2015 - Year2021	NPSDT _ OD	-0.305993	0.179535	#NUM!	-1.70436	0.833803
Year2015 - Year2022	NPSDT _ OD	-0.248693	0.188113	#NUM!	-1.32204	0.965242
Year2015 - Year2023	NPSDT _ OD	-0.253553	0.195582	#NUM!	-1.29641	0.969687
Year2016 - Year2017	NPSDT _ OD	-0.122261	0.112607	#NUM!	-1.08573	0.991931
Year2016 - Year2018	NPSDT _ OD	-0.0264742	0.131075	#NUM!	-0.201978	1
Year2016 - Year2019	NPSDT _ OD	-0.207895	0.145049	#NUM!	-1.43327	0.940249
Year2016 - Year2020	NPSDT _ OD	-0.110133	0.15796	#NUM!	-0.697222	0.999816
Year2016 - Year2021	NPSDT _ OD	-0.0567279	0.168984	#NUM!	-0.335699	1
Year2016 - Year2022	NPSDT _ OD	0.000571302	0.178696	#NUM!	0.00319707	1
Year2016 - Year2023	NPSDT _ OD	-0.00428826	0.187099	#NUM!	-0.0229197	1
Year2017 - Year2018	NPSDT _ OD	0.0957865	0.112448	#NUM!	0.851833	0.998915
Year2017 - Year2019	NPSDT _ OD	-0.0856346	0.129671	#NUM!	-0.660399	0.999888
Year2017 - Year2020	NPSDT _ OD	0.0121279	0.144921	#NUM!	0.083686	1
Year2017 - Year2021	NPSDT _ OD	0.0655329	0.157688	#NUM!	0.415586	0.999999
Year2017 - Year2022	NPSDT _ OD	0.122832	0.168764	#NUM!	0.727834	0.999729
Year2017 - Year2023	NPSDT _ OD	0.117973	0.178265	#NUM!	0.661782	0.999886
Year2018 - Year2019	NPSDT _ OD	-0.181421	0.112019	#NUM!	-1.61956	0.874387
Year2018 - Year2020	NPSDT _ OD	-0.0836587	0.130495	#NUM!	-0.641086	0.999915
Year2018 - Year2021	NPSDT _ OD	-0.0302536	0.145497	#NUM!	-0.207933	1
Year2018 - Year2022	NPSDT _ OD	0.0270455	0.158246	#NUM!	0.170908	1
Year2018 - Year2023	NPSDT _ OD	0.022186	0.16905	#NUM!	0.131239	1
Year2019 - Year2020	NPSDT _ OD	0.0977624	0.111516	#NUM!	0.876667	0.998611
Year2019 - Year2021	NPSDT _ OD	0.151167	0.129893	#NUM!	1.16378	0.986221
Year2019 - Year2022	NPSDT _ OD	0.208467	0.145001	#NUM!	1.43769	0.939049
Year2019 - Year2023	NPSDT _ OD	0.203607	0.157543	#NUM!	1.29239	0.970342
Year2020 - Year2021	NPSDT _ OD	0.053405	0.112303	#NUM!	0.475546	0.999995
Year2020 - Year2022	NPSDT _ OD	0.110704	0.130624	#NUM!	0.847501	0.998962
Year2020 - Year2023	NPSDT _ OD	0.105845	0.14538	#NUM!	0.728056	0.999729
Year2021 - Year2022	NPSDT _ OD	0.0572992	0.112876	#NUM!	0.507628	0.99999
Year2021 - Year2023	NPSDT _ OD	0.0524396	0.130848	#NUM!	0.400767	0.999999
Year2022 - Year2023	NPSDT _ OD	-0.00485956	0.11317	#NUM!	-0.0429405	1
Year2013 - Year2014	NPSDT _ P	-0.0525018	0.106164	#NUM!	-0.494536	0.999993
Year2013 - Year2015	NPSDT _ P	-0.0373924	0.118834	#NUM!	-0.314662	1
Year2013 - Year2016	NPSDT _ P	-0.0207686	0.128927	#NUM!	-0.161088	1
Year2013 - Year2017	NPSDT _ P	-0.0501812	0.137195	#NUM!	-0.365766	1
Year2013 - Year2018	NPSDT _ P	-0.0912959	0.144294	#NUM!	-0.632707	0.999925
Year2013 - Year2019	NPSDT _ P	-0.262933	0.149516	#NUM!	-1.75856	0.804537
Year2013 - Year2020	NPSDT _ P	-0.334564	0.154833	#NUM!	-2.16081	0.533095
Year2013 - Year2021	NPSDT _ P	-0.32321	0.160107	#NUM!	-2.01871	0.635793
Year2013 - Year2022	NPSDT _ P	-0.306585	0.164928	#NUM!	-1.8589	0.744244
Year2013 - Year2023	NPSDT _ P	-0.205367	0.170077	#NUM!	-1.20749	0.981848
Year2014 - Year2015	NPSDT _ P	0.0151094	0.105772	#NUM!	0.142849	1
Year2014 - Year2016	NPSDT _ P	0.0317332	0.117967	#NUM!	0.269	1
Year2014 - Year2017	NPSDT _ P	0.00232063	0.127719	#NUM!	0.0181698	1
Year2014 - Year2018	NPSDT _ P	-0.0387941	0.135945	#NUM!	-0.285367	1
Year2014 - Year2019	NPSDT _ P	-0.210431	0.142005	#NUM!	-1.48185	0.926117
Year2014 - Year2020	NPSDT _ P	-0.282063	0.148047	#NUM!	-1.90522	0.714112
Year2014 - Year2021	NPSDT _ P	-0.270708	0.153954	#NUM!	-1.75837	0.804641
Year2014 - Year2022	NPSDT _ P	-0.254083	0.159322	#NUM!	-1.59477	0.885001
Year2014 - Year2023	NPSDT _ P	-0.152865	0.164975	#NUM!	-0.926593	0.997779
Year2015 - Year2016	NPSDT _ P	0.0166238	0.105947	#NUM!	0.156907	1
Year2015 - Year2017	NPSDT _ P	-0.0127888	0.117794	#NUM!	-0.108569	1
Year2015 - Year2018	NPSDT _ P	-0.0539035	0.127502	#NUM!	-0.422766	0.999998
Year2015 - Year2019	NPSDT _ P	-0.22554	0.134602	#NUM!	-1.6756	0.848295
Year2015 - Year2020	NPSDT _ P	-0.297172	0.141503	#NUM!	-2.10011	0.577197
Year2015 - Year2021	NPSDT _ P	-0.285818	0.148128	#NUM!	-1.92953	0.697818
Year2015 - Year2022	NPSDT _ P	-0.269192	0.15411	#NUM!	-1.74675	0.811122
Year2015 - Year2023	NPSDT _ P	-0.167975	0.160303	#NUM!	-1.04786	0.993909
Year2016 - Year2017	NPSDT _ P	-0.0294126	0.105404	#NUM!	-0.279047	1
Year2016 - Year2018	NPSDT _ P	-0.0705274	0.117497	#NUM!	-0.600249	0.999954
Year2016 - Year2019	NPSDT _ P	-0.242164	0.126065	#NUM!	-1.92095	0.703603
Year2016 - Year2020	NPSDT _ P	-0.313796	0.134093	#NUM!	-2.34013	0.406171
Year2016 - Year2021	NPSDT _ P	-0.302441	0.141626	#NUM!	-2.13549	0.551492
Year2016 - Year2022	NPSDT _ P	-0.285816	0.148324	#NUM!	-1.92697	0.699548
Year2016 - Year2023	NPSDT _ P	-0.184598	0.155155	#NUM!	-1.18977	0.983736
Year2017 - Year2018	NPSDT _ P	-0.0411148	0.104822	#NUM!	-0.392233	0.999999
Year2017 - Year2019	NPSDT _ P	-0.212752	0.115593	#NUM!	-1.84053	0.755822
Year2017 - Year2020	NPSDT _ P	-0.284383	0.125191	#NUM!	-2.27159	0.453621
Year2017 - Year2021	NPSDT _ P	-0.273029	0.133917	#NUM!	-2.0388	0.621452
Year2017 - Year2022	NPSDT _ P	-0.256404	0.141518	#NUM!	-1.81181	0.773458
Year2017 - Year2023	NPSDT _ P	-0.155186	0.14912	#NUM!	-1.04068	0.994235
Year2018 - Year2019	NPSDT _ P	-0.171637	0.10279	#NUM!	-1.66979	0.851138
Year2018 - Year2020	NPSDT _ P	-0.243268	0.114688	#NUM!	-2.12112	0.561932
Year2018 - Year2021	NPSDT _ P	-0.231914	0.12499	#NUM!	-1.85545	0.746432
Year2018 - Year2022	NPSDT _ P	-0.215289	0.133743	#NUM!	-1.60972	0.878669
Year2018 - Year2023	NPSDT _ P	-0.114071	0.142274	#NUM!	-0.801769	0.99936
Year2019 - Year2020	NPSDT _ P	-0.0716315	0.100432	#NUM!	-0.713232	0.999774
Year2019 - Year2021	NPSDT _ P	-0.0602772	0.113221	#NUM!	-0.532384	0.999985
Year2019 - Year2022	NPSDT _ P	-0.0436521	0.123615	#NUM!	-0.35313	1
Year2019 - Year2023	NPSDT _ P	0.0575659	0.133427	#NUM!	0.431442	0.999998
Year2020 - Year2021	NPSDT _ P	0.0113543	0.100002	#NUM!	0.113541	1
Year2020 - Year2022	NPSDT _ P	0.0279794	0.112715	#NUM!	0.248231	1
Year2020 - Year2023	NPSDT _ P	0.129197	0.12417	#NUM!	1.04049	0.994243
Year2021 - Year2022	NPSDT _ P	0.0166251	0.100315	#NUM!	0.165728	1
Year2021 - Year2023	NPSDT _ P	0.117843	0.11404	#NUM!	1.03334	0.994553
Year2022 - Year2023	NPSDT _ P	0.101218	0.101656	#NUM!	0.995689	0.995968
Year2013 - Year2014	NPSDT _ PIN	0.120132	0.064858	#NUM!	1.85223	0.748476
Year2013 - Year2015	NPSDT _ PIN	0.104488	0.073123	#NUM!	1.42894	0.941411
Year2013 - Year2016	NPSDT _ PIN	0.136602	0.0801135	#NUM!	1.7051	0.83342
Year2013 - Year2017	NPSDT _ PIN	0.0823191	0.0856684	#NUM!	0.960904	0.996991
Year2013 - Year2018	NPSDT _ PIN	0.0313881	0.0904806	#NUM!	0.346904	1
Year2013 - Year2019	NPSDT _ PIN	-0.0424398	0.0946401	#NUM!	-0.448433	0.999997
Year2013 - Year2020	NPSDT _ PIN	-0.0374762	0.098612	#NUM!	-0.380037	0.999999
Year2013 - Year2021	NPSDT _ PIN	-0.00395048	0.102311	#NUM!	-0.0386127	1
Year2013 - Year2022	NPSDT _ PIN	0.0284861	0.105668	#NUM!	0.269582	1
Year2013 - Year2023	NPSDT _ PIN	0.130662	0.109083	#NUM!	1.19782	0.982898
Year2014 - Year2015	NPSDT _ PIN	-0.0156434	0.065441	#NUM!	-0.239047	1
Year2014 - Year2016	NPSDT _ PIN	0.0164699	0.0738451	#NUM!	0.223033	1
Year2014 - Year2017	NPSDT _ PIN	-0.0378125	0.0803464	#NUM!	-0.470619	0.999995
Year2014 - Year2018	NPSDT _ PIN	-0.0887436	0.0858593	#NUM!	-1.03359	0.994542
Year2014 - Year2019	NPSDT _ PIN	-0.162571	0.0905725	#NUM!	-1.79493	0.783546
Year2014 - Year2020	NPSDT _ PIN	-0.157608	0.0950228	#NUM!	-1.65863	0.856501
Year2014 - Year2021	NPSDT _ PIN	-0.124082	0.0991127	#NUM!	-1.25193	0.976364
Year2014 - Year2022	NPSDT _ PIN	-0.0916456	0.102814	#NUM!	-0.891371	0.998399
Year2014 - Year2023	NPSDT _ PIN	0.0105303	0.106539	#NUM!	0.09884	1
Year2015 - Year2016	NPSDT _ PIN	0.0321133	0.0655812	#NUM!	0.489673	0.999993
Year2015 - Year2017	NPSDT _ PIN	-0.0221691	0.0735262	#NUM!	-0.301513	1
Year2015 - Year2018	NPSDT _ PIN	-0.0731001	0.0800153	#NUM!	-0.913576	0.998028
Year2015 - Year2019	NPSDT _ PIN	-0.146928	0.0854622	#NUM!	-1.71922	0.826029
Year2015 - Year2020	NPSDT _ PIN	-0.141964	0.0905042	#NUM!	-1.56859	0.895587
Year2015 - Year2021	NPSDT _ PIN	-0.108439	0.0950922	#NUM!	-1.14035	0.988196
Year2015 - Year2022	NPSDT _ PIN	-0.0760021	0.0992086	#NUM!	-0.766084	0.999572
Year2015 - Year2023	NPSDT _ PIN	0.0261738	0.103301	#NUM!	0.253374	1
Year2016 - Year2017	NPSDT _ PIN	-0.0542824	0.0655039	#NUM!	-0.828689	0.999146
Year2016 - Year2018	NPSDT _ PIN	-0.105213	0.0734198	#NUM!	-1.43304	0.940312
Year2016 - Year2019	NPSDT _ PIN	-0.179041	0.0798349	#NUM!	-2.24264	0.474131
Year2016 - Year2020	NPSDT _ PIN	-0.174078	0.0856226	#NUM!	-2.03308	0.625542
Year2016 - Year2021	NPSDT _ PIN	-0.140552	0.0907962	#NUM!	-1.54799	0.903468
Year2016 - Year2022	NPSDT _ PIN	-0.108115	0.095397	#NUM!	-1.13332	0.988742
Year2016 - Year2023	NPSDT _ PIN	-0.00593957	0.0999096	#NUM!	-0.0594494	1
Year2017 - Year2018	NPSDT _ PIN	-0.050931	0.0648862	#NUM!	-0.784928	0.999469
Year2017 - Year2019	NPSDT _ PIN	-0.124759	0.0727685	#NUM!	-1.71446	0.828538
Year2017 - Year2020	NPSDT _ PIN	-0.119795	0.0795805	#NUM!	-1.50533	0.918535
Year2017 - Year2021	NPSDT _ PIN	-0.0862696	0.0855252	#NUM!	-1.0087	0.995518
Year2017 - Year2022	NPSDT _ PIN	-0.053833	0.0907352	#NUM!	-0.593298	0.999958
Year2017 - Year2023	NPSDT _ PIN	0.0483428	0.0957636	#NUM!	0.504814	0.999991
Year2018 - Year2019	NPSDT _ PIN	-0.0738278	0.0641309	#NUM!	-1.15121	0.987311
Year2018 - Year2020	NPSDT _ PIN	-0.0688643	0.0724987	#NUM!	-0.94987	0.997266
Year2018 - Year2021	NPSDT _ PIN	-0.0353386	0.0794604	#NUM!	-0.444732	0.999997
Year2018 - Year2022	NPSDT _ PIN	-0.002902	0.0854457	#NUM!	-0.033963	1
Year2018 - Year2023	NPSDT _ PIN	0.0992739	0.0911075	#NUM!	1.08963	0.991701
Year2019 - Year2020	NPSDT _ PIN	0.00496358	0.0637997	#NUM!	0.0777995	1
Year2019 - Year2021	NPSDT _ PIN	0.0384893	0.0722459	#NUM!	0.532754	0.999985
Year2019 - Year2022	NPSDT _ PIN	0.0709259	0.0792788	#NUM!	0.894638	0.998349
Year2019 - Year2023	NPSDT _ PIN	0.173102	0.0857474	#NUM!	2.01874	0.63577
Year2020 - Year2021	NPSDT _ PIN	0.0335257	0.0639688	#NUM!	0.524095	0.999987
Year2020 - Year2022	NPSDT _ PIN	0.0659623	0.0724545	#NUM!	0.910395	0.998085
Year2020 - Year2023	NPSDT _ PIN	0.168138	0.0799513	#NUM!	2.10301	0.575093
Year2021 - Year2022	NPSDT _ PIN	0.0324366	0.0642738	#NUM!	0.504663	0.999991
Year2021 - Year2023	NPSDT _ PIN	0.134612	0.0732824	#NUM!	1.8369	0.758082
Year2022 - Year2023	NPSDT _ PIN	0.102176	0.0651574	#NUM!	1.56814	0.895766
Year2013 - Year2014	SECREMP _ Inner	-0.118482	0.0795485	#NUM!	-1.48943	0.923724
Year2013 - Year2015	SECREMP _ Inner	-0.406547	0.0864931	#NUM!	-4.70034	0.000137192
Year2013 - Year2016	SECREMP _ Inner	-0.38456	0.094201	#NUM!	-4.08233	0.00220299
Year2013 - Year2017	SECREMP _ Inner	-0.493808	0.100212	#NUM!	-4.92762	4.4545e-05
Year2013 - Year2018	SECREMP _ Inner	-0.164464	0.107648	#NUM!	-1.5278	0.91081
Year2013 - Year2019	SECREMP _ Inner	-0.318031	0.111841	#NUM!	-2.8436	0.141737
Year2013 - Year2020	SECREMP _ Inner	-0.532138	0.115396	#NUM!	-4.61139	0.000209922
Year2013 - Year2021	SECREMP _ Inner	-0.487283	0.119641	#NUM!	-4.07288	0.00229095
Year2013 - Year2022	SECREMP _ Inner	-0.438393	0.123511	#NUM!	-3.54943	0.016922
Year2013 - Year2023	SECREMP _ Inner	-0.366823	0.127184	#NUM!	-2.88419	0.127914
Year2014 - Year2015	SECREMP _ Inner	-0.288065	0.076254	#NUM!	-3.7777	0.00737275
Year2014 - Year2016	SECREMP _ Inner	-0.266078	0.085506	#NUM!	-3.1118	0.0687068
Year2014 - Year2017	SECREMP _ Inner	-0.375326	0.0926272	#NUM!	-4.052	0.00249677
Year2014 - Year2018	SECREMP _ Inner	-0.0459816	0.101049	#NUM!	-0.455042	0.999997
Year2014 - Year2019	SECREMP _ Inner	-0.199548	0.10589	#NUM!	-1.88449	0.727753
Year2014 - Year2020	SECREMP _ Inner	-0.413656	0.10998	#NUM!	-3.76121	0.00784597
Year2014 - Year2021	SECREMP _ Inner	-0.368801	0.114729	#NUM!	-3.21455	0.0506295
Year2014 - Year2022	SECREMP _ Inner	-0.319911	0.119032	#NUM!	-2.68761	0.205288
Year2014 - Year2023	SECREMP _ Inner	-0.24834	0.123085	#NUM!	-2.01762	0.636563
Year2015 - Year2016	SECREMP _ Inner	0.021987	0.0741048	#NUM!	0.296702	1
Year2015 - Year2017	SECREMP _ Inner	-0.0872614	0.0828876	#NUM!	-1.05277	0.993677
Year2015 - Year2018	SECREMP _ Inner	0.242083	0.0927102	#NUM!	2.61118	0.242669
Year2015 - Year2019	SECREMP _ Inner	0.0885163	0.0984102	#NUM!	0.899462	0.998272
Year2015 - Year2020	SECREMP _ Inner	-0.125591	0.103191	#NUM!	-1.21708	0.980758
Year2015 - Year2021	SECREMP _ Inner	-0.0807361	0.108584	#NUM!	-0.743535	0.999672
Year2015 - Year2022	SECREMP _ Inner	-0.0318466	0.113429	#NUM!	-0.280763	1
Year2015 - Year2023	SECREMP _ Inner	0.0397242	0.117952	#NUM!	0.336784	1
Year2016 - Year2017	SECREMP _ Inner	-0.109248	0.0736005	#NUM!	-1.48434	0.925337
Year2016 - Year2018	SECREMP _ Inner	0.220096	0.0850936	#NUM!	2.58652	0.255607
Year2016 - Year2019	SECREMP _ Inner	0.0665293	0.0918419	#NUM!	0.724389	0.999741
Year2016 - Year2020	SECREMP _ Inner	-0.147578	0.0974102	#NUM!	-1.51502	0.915261
Year2016 - Year2021	SECREMP _ Inner	-0.102723	0.1035	#NUM!	-0.992497	0.996073
Year2016 - Year2022	SECREMP _ Inner	-0.0538336	0.108918	#NUM!	-0.494257	0.999993
Year2016 - Year2023	SECREMP _ Inner	0.0177372	0.113926	#NUM!	0.15569	1
Year2017 - Year2018	SECREMP _ Inner	0.329344	0.0752679	#NUM!	4.37563	0.000621875
Year2017 - Year2019	SECREMP _ Inner	0.175778	0.0834372	#NUM!	2.10671	0.572406
Year2017 - Year2020	SECREMP _ Inner	-0.03833	0.0900653	#NUM!	-0.42558	0.999998
Year2017 - Year2021	SECREMP _ Inner	0.00652532	0.0970749	#NUM!	0.0672194	1
Year2017 - Year2022	SECREMP _ Inner	0.0554149	0.103223	#NUM!	0.536846	0.999984
Year2017 - Year2023	SECREMP _ Inner	0.126986	0.10884	#NUM!	1.16672	0.985957
Year2018 - Year2019	SECREMP _ Inner	-0.153567	0.0763092	#NUM!	-2.01243	0.640254
Year2018 - Year2020	SECREMP _ Inner	-0.367674	0.08426	#NUM!	-4.36357	0.000656319
Year2018 - Year2021	SECREMP _ Inner	-0.322819	0.0922636	#NUM!	-3.49888	0.0201581
Year2018 - Year2022	SECREMP _ Inner	-0.27393	0.0991717	#NUM!	-2.76217	0.172801
Year2018 - Year2023	SECREMP _ Inner	-0.202359	0.105391	#NUM!	-1.92008	0.704189
Year2019 - Year2020	SECREMP _ Inner	-0.214108	0.0737258	#NUM!	-2.90411	0.121519
Year2019 - Year2021	SECREMP _ Inner	-0.169252	0.083435	#NUM!	-2.02856	0.628776
Year2019 - Year2022	SECREMP _ Inner	-0.120363	0.0915492	#NUM!	-1.31473	0.966556
Year2019 - Year2023	SECREMP _ Inner	-0.0487921	0.0987003	#NUM!	-0.494346	0.999993
Year2020 - Year2021	SECREMP _ Inner	0.0448553	0.0725693	#NUM!	0.618103	0.999939
Year2020 - Year2022	SECREMP _ Inner	0.0937448	0.0824302	#NUM!	1.13726	0.988438
Year2020 - Year2023	SECREMP _ Inner	0.165316	0.0908338	#NUM!	1.81998	0.768502
Year2021 - Year2022	SECREMP _ Inner	0.0488896	0.0731843	#NUM!	0.668034	0.999876
Year2021 - Year2023	SECREMP _ Inner	0.12046	0.0831787	#NUM!	1.44821	0.936123
Year2022 - Year2023	SECREMP _ Inner	0.0715708	0.0740376	#NUM!	0.966682	0.996838
Year2013 - Year2014	SECREMP _ Middle	-0.363779	0.0671727	#NUM!	-5.41557	3.32272e-06
Year2013 - Year2015	SECREMP _ Middle	-0.545665	0.0741241	#NUM!	-7.36151	1.00701e-11
Year2013 - Year2016	SECREMP _ Middle	-0.513996	0.0808533	#NUM!	-6.35714	1.12868e-08
Year2013 - Year2017	SECREMP _ Middle	-0.610494	0.0861688	#NUM!	-7.08486	7.66016e-11
Year2013 - Year2018	SECREMP _ Middle	-0.432654	0.0918222	#NUM!	-4.71187	0.000129752
Year2013 - Year2019	SECREMP _ Middle	-0.612889	0.0955603	#NUM!	-6.41364	7.80391e-09
Year2013 - Year2020	SECREMP _ Middle	-0.837915	0.0988548	#NUM!	-8.47621	1.07359e-13
Year2013 - Year2021	SECREMP _ Middle	-0.803622	0.102521	#NUM!	-7.83862	4.14668e-13
Year2013 - Year2022	SECREMP _ Middle	-0.624287	0.106226	#NUM!	-5.87697	2.28796e-07
Year2013 - Year2023	SECREMP _ Middle	-0.541624	0.109411	#NUM!	-4.95038	3.96804e-05
Year2014 - Year2015	SECREMP _ Middle	-0.181887	0.0634089	#NUM!	-2.86847	0.133138
Year2014 - Year2016	SECREMP _ Middle	-0.150217	0.0717616	#NUM!	-2.09328	0.582148
Year2014 - Year2017	SECREMP _ Middle	-0.246716	0.0781535	#NUM!	-3.15681	0.0602173
Year2014 - Year2018	SECREMP _ Middle	-0.0688757	0.0847365	#NUM!	-0.812822	0.999278
Year2014 - Year2019	SECREMP _ Middle	-0.24911	0.0891051	#NUM!	-2.79569	0.159467
Year2014 - Year2020	SECREMP _ Middle	-0.474136	0.0929358	#NUM!	-5.10176	1.81401e-05
Year2014 - Year2021	SECREMP _ Middle	-0.439844	0.0970905	#NUM!	-4.53024	0.000307159
Year2014 - Year2022	SECREMP _ Middle	-0.260508	0.101238	#NUM!	-2.57323	0.262754
Year2014 - Year2023	SECREMP _ Middle	-0.177845	0.104788	#NUM!	-1.69718	0.837488
Year2015 - Year2016	SECREMP _ Middle	0.0316693	0.0625259	#NUM!	0.5065	0.999991
Year2015 - Year2017	SECREMP _ Middle	-0.0648288	0.0703664	#NUM!	-0.921303	0.997883
Year2015 - Year2018	SECREMP _ Middle	0.113011	0.0780739	#NUM!	1.44749	0.936327
Year2015 - Year2019	SECREMP _ Middle	-0.0672235	0.083191	#NUM!	-0.808062	0.999315
Year2015 - Year2020	SECREMP _ Middle	-0.292249	0.0876262	#NUM!	-3.33518	0.0347162
Year2015 - Year2021	SECREMP _ Middle	-0.257957	0.0923251	#NUM!	-2.79401	0.160117
Year2015 - Year2022	SECREMP _ Middle	-0.0786215	0.0969455	#NUM!	-0.810986	0.999293
Year2015 - Year2023	SECREMP _ Middle	0.00404151	0.100888	#NUM!	0.0400593	1
Year2016 - Year2017	SECREMP _ Middle	-0.0964982	0.0621989	#NUM!	-1.55144	0.902176
Year2016 - Year2018	SECREMP _ Middle	0.0813417	0.0713693	#NUM!	1.13973	0.988245
Year2016 - Year2019	SECREMP _ Middle	-0.0988928	0.0774031	#NUM!	-1.27763	0.972659
Year2016 - Year2020	SECREMP _ Middle	-0.323918	0.0825495	#NUM!	-3.92393	0.00418599
Year2016 - Year2021	SECREMP _ Middle	-0.289626	0.0878641	#NUM!	-3.2963	0.0392915
Year2016 - Year2022	SECREMP _ Middle	-0.110291	0.093008	#NUM!	-1.18582	0.984134
Year2016 - Year2023	SECREMP _ Middle	-0.0276278	0.0973785	#NUM!	-0.283716	1
Year2017 - Year2018	SECREMP _ Middle	0.17784	0.0626565	#NUM!	2.83833	0.143613
Year2017 - Year2019	SECREMP _ Middle	-0.00239467	0.0700293	#NUM!	-0.0341952	1
Year2017 - Year2020	SECREMP _ Middle	-0.22742	0.0761585	#NUM!	-2.98614	0.0977577
Year2017 - Year2021	SECREMP _ Middle	-0.193128	0.0822816	#NUM!	-2.34716	0.401414
Year2017 - Year2022	SECREMP _ Middle	-0.0137927	0.0880957	#NUM!	-0.156565	1
Year2017 - Year2023	SECREMP _ Middle	0.0688703	0.0929989	#NUM!	0.74055	0.999684
Year2018 - Year2019	SECREMP _ Middle	-0.180235	0.0626175	#NUM!	-2.87834	0.129839
Year2018 - Year2020	SECREMP _ Middle	-0.40526	0.069999	#NUM!	-5.78952	3.86172e-07
Year2018 - Year2021	SECREMP _ Middle	-0.370968	0.0770723	#NUM!	-4.81325	7.89913e-05
Year2018 - Year2022	SECREMP _ Middle	-0.191633	0.0836401	#NUM!	-2.29116	0.439898
Year2018 - Year2023	SECREMP _ Middle	-0.10897	0.0891278	#NUM!	-1.22262	0.980106
Year2019 - Year2020	SECREMP _ Middle	-0.225026	0.0606193	#NUM!	-3.71211	0.00942339
Year2019 - Year2021	SECREMP _ Middle	-0.190733	0.0692216	#NUM!	-2.75541	0.175589
Year2019 - Year2022	SECREMP _ Middle	-0.011398	0.0769329	#NUM!	-0.148155	1
Year2019 - Year2023	SECREMP _ Middle	0.071265	0.0832557	#NUM!	0.855977	0.998869
Year2020 - Year2021	SECREMP _ Middle	0.0342921	0.0596926	#NUM!	0.574479	0.999969
Year2020 - Year2022	SECREMP _ Middle	0.213628	0.0690602	#NUM!	3.09335	0.0724616
Year2020 - Year2023	SECREMP _ Middle	0.296291	0.076499	#NUM!	3.87313	0.00511056
Year2021 - Year2022	SECREMP _ Middle	0.179335	0.0606935	#NUM!	2.95477	0.106367
Year2021 - Year2023	SECREMP _ Middle	0.261998	0.0696093	#NUM!	3.76385	0.00776847
Year2022 - Year2023	SECREMP _ Middle	0.082663	0.0619872	#NUM!	1.33355	0.963097
Year2013 - Year2014	SECREMP _ Nearshore	-0.0903078	0.0702686	#NUM!	-1.28518	0.971492
Year2013 - Year2015	SECREMP _ Nearshore	-0.207128	0.0795176	#NUM!	-2.60481	0.24597
Year2013 - Year2016	SECREMP _ Nearshore	-0.222768	0.087598	#NUM!	-2.54307	0.279415
Year2013 - Year2017	SECREMP _ Nearshore	-0.274707	0.0943902	#NUM!	-2.91034	0.11957
Year2013 - Year2018	SECREMP _ Nearshore	-0.125796	0.100967	#NUM!	-1.24591	0.977173
Year2013 - Year2019	SECREMP _ Nearshore	-0.267533	0.105817	#NUM!	-2.52826	0.287823
Year2013 - Year2020	SECREMP _ Nearshore	-0.536056	0.109858	#NUM!	-4.87953	5.67708e-05
Year2013 - Year2021	SECREMP _ Nearshore	-0.360231	0.114533	#NUM!	-3.14523	0.0623132
Year2013 - Year2022	SECREMP _ Nearshore	-0.410234	0.118238	#NUM!	-3.46955	0.0222783
Year2013 - Year2023	SECREMP _ Nearshore	-0.451713	0.121622	#NUM!	-3.71406	0.00935554
Year2014 - Year2015	SECREMP _ Nearshore	-0.11682	0.0691637	#NUM!	-1.68904	0.841614
Year2014 - Year2016	SECREMP _ Nearshore	-0.13246	0.0789702	#NUM!	-1.67735	0.847438
Year2014 - Year2017	SECREMP _ Nearshore	-0.1844	0.0869799	#NUM!	-2.12003	0.562731
Year2014 - Year2018	SECREMP _ Nearshore	-0.0354882	0.0945331	#NUM!	-0.375405	0.999999
Year2014 - Year2019	SECREMP _ Nearshore	-0.177225	0.100096	#NUM!	-1.77055	0.797735
Year2014 - Year2020	SECREMP _ Nearshore	-0.445748	0.104715	#NUM!	-4.25676	0.00105056
Year2014 - Year2021	SECREMP _ Nearshore	-0.269923	0.109925	#NUM!	-2.45552	0.331171
Year2014 - Year2022	SECREMP _ Nearshore	-0.319926	0.114065	#NUM!	-2.80477	0.155986
Year2014 - Year2023	SECREMP _ Nearshore	-0.361405	0.117826	#NUM!	-3.06729	0.0780543
Year2015 - Year2016	SECREMP _ Nearshore	-0.0156399	0.0684863	#NUM!	-0.228365	1
Year2015 - Year2017	SECREMP _ Nearshore	-0.0675791	0.0782533	#NUM!	-0.863594	0.998779
Year2015 - Year2018	SECREMP _ Nearshore	0.0813323	0.087112	#NUM!	0.933651	0.997633
Year2015 - Year2019	SECREMP _ Nearshore	-0.0604045	0.0935816	#NUM!	-0.645474	0.999909
Year2015 - Year2020	SECREMP _ Nearshore	-0.328928	0.0989139	#NUM!	-3.3254	0.0358215
Year2015 - Year2021	SECREMP _ Nearshore	-0.153103	0.104769	#NUM!	-1.46134	0.932339
Year2015 - Year2022	SECREMP _ Nearshore	-0.203106	0.109422	#NUM!	-1.85618	0.745975
Year2015 - Year2023	SECREMP _ Nearshore	-0.244585	0.113622	#NUM!	-2.15262	0.539039
Year2016 - Year2017	SECREMP _ Nearshore	-0.0519392	0.0681891	#NUM!	-0.761695	0.999593
Year2016 - Year2018	SECREMP _ Nearshore	0.0969721	0.0788506	#NUM!	1.22982	0.979232
Year2016 - Year2019	SECREMP _ Nearshore	-0.0447646	0.0864834	#NUM!	-0.517609	0.999988
Year2016 - Year2020	SECREMP _ Nearshore	-0.313288	0.0926949	#NUM!	-3.37977	0.0300441
Year2016 - Year2021	SECREMP _ Nearshore	-0.137463	0.099322	#NUM!	-1.38401	0.952524
Year2016 - Year2022	SECREMP _ Nearshore	-0.187466	0.104575	#NUM!	-1.79265	0.784892
Year2016 - Year2023	SECREMP _ Nearshore	-0.228945	0.109279	#NUM!	-2.09504	0.580872
Year2017 - Year2018	SECREMP _ Nearshore	0.148911	0.0687356	#NUM!	2.16644	0.529009
Year2017 - Year2019	SECREMP _ Nearshore	0.00717463	0.0780261	#NUM!	0.0919517	1
Year2017 - Year2020	SECREMP _ Nearshore	-0.261349	0.0854132	#NUM!	-3.05982	0.0797216
Year2017 - Year2021	SECREMP _ Nearshore	-0.0855238	0.0930247	#NUM!	-0.919366	0.99792
Year2017 - Year2022	SECREMP _ Nearshore	-0.135527	0.0990179	#NUM!	-1.36871	0.955937
Year2017 - Year2023	SECREMP _ Nearshore	-0.177006	0.104331	#NUM!	-1.69657	0.837801
Year2018 - Year2019	SECREMP _ Nearshore	-0.141737	0.0687198	#NUM!	-2.06253	0.604392
Year2018 - Year2020	SECREMP _ Nearshore	-0.41026	0.0777114	#NUM!	-5.27928	7.03053e-06
Year2018 - Year2021	SECREMP _ Nearshore	-0.234435	0.0865561	#NUM!	-2.70848	0.195801
Year2018 - Year2022	SECREMP _ Nearshore	-0.284438	0.0934296	#NUM!	-3.04441	0.08325
Year2018 - Year2023	SECREMP _ Nearshore	-0.325917	0.099446	#NUM!	-3.27733	0.0417068
Year2019 - Year2020	SECREMP _ Nearshore	-0.268523	0.0669271	#NUM!	-4.01217	0.00293812
Year2019 - Year2021	SECREMP _ Nearshore	-0.0926984	0.0776855	#NUM!	-1.19325	0.983377
Year2019 - Year2022	SECREMP _ Nearshore	-0.142701	0.0858186	#NUM!	-1.66282	0.854498
Year2019 - Year2023	SECREMP _ Nearshore	-0.18418	0.0927982	#NUM!	-1.98474	0.659772
Year2020 - Year2021	SECREMP _ Nearshore	0.175825	0.0665181	#NUM!	2.64326	0.226474
Year2020 - Year2022	SECREMP _ Nearshore	0.125822	0.0765044	#NUM!	1.64464	0.86307
Year2020 - Year2023	SECREMP _ Nearshore	0.0843429	0.0848028	#NUM!	0.994577	0.996005
Year2021 - Year2022	SECREMP _ Nearshore	-0.0500029	0.0669582	#NUM!	-0.746778	0.999659
Year2021 - Year2023	SECREMP _ Nearshore	-0.091482	0.0769686	#NUM!	-1.18856	0.983858
Year2022 - Year2023	SECREMP _ Nearshore	-0.0414791	0.0665826	#NUM!	-0.622972	0.999935
Year2013 - Year2014	SECREMP _ Outer	-0.102243	0.041631	#NUM!	-2.45594	0.33091
Year2013 - Year2015	SECREMP _ Outer	-0.209136	0.0475668	#NUM!	-4.39668	0.000565812
Year2013 - Year2016	SECREMP _ Outer	-0.288885	0.0525124	#NUM!	-5.50128	2.05418e-06
Year2013 - Year2017	SECREMP _ Outer	-0.350591	0.0567484	#NUM!	-6.17799	3.56239e-08
Year2013 - Year2018	SECREMP _ Outer	-0.159965	0.0608173	#NUM!	-2.63025	0.232956
Year2013 - Year2019	SECREMP _ Outer	-0.212943	0.0640442	#NUM!	-3.32493	0.0358749
Year2013 - Year2020	SECREMP _ Outer	-0.356933	0.0668005	#NUM!	-5.34327	4.95653e-06
Year2013 - Year2021	SECREMP _ Outer	-0.357132	0.0694151	#NUM!	-5.14488	1.44521e-05
Year2013 - Year2022	SECREMP _ Outer	-0.275117	0.0718692	#NUM!	-3.82802	0.0060856
Year2013 - Year2023	SECREMP _ Outer	-0.250632	0.0740514	#NUM!	-3.38456	0.0295765
Year2014 - Year2015	SECREMP _ Outer	-0.106893	0.0410555	#NUM!	-2.60361	0.246592
Year2014 - Year2016	SECREMP _ Outer	-0.186642	0.0471131	#NUM!	-3.96157	0.00360349
Year2014 - Year2017	SECREMP _ Outer	-0.248348	0.0521299	#NUM!	-4.76402	0.000100656
Year2014 - Year2018	SECREMP _ Outer	-0.0577213	0.056817	#NUM!	-1.01592	0.995251
Year2014 - Year2019	SECREMP _ Outer	-0.110699	0.0605068	#NUM!	-1.82954	0.762642
Year2014 - Year2020	SECREMP _ Outer	-0.25469	0.0636367	#NUM!	-4.00225	0.00305881
Year2014 - Year2021	SECREMP _ Outer	-0.254889	0.0665716	#NUM!	-3.8288	0.00606753
Year2014 - Year2022	SECREMP _ Outer	-0.172874	0.069302	#NUM!	-2.4945	0.307527
Year2014 - Year2023	SECREMP _ Outer	-0.148389	0.0717204	#NUM!	-2.06899	0.599733
Year2015 - Year2016	SECREMP _ Outer	-0.079749	0.0405864	#NUM!	-1.96492	0.673578
Year2015 - Year2017	SECREMP _ Outer	-0.141455	0.0467306	#NUM!	-3.02703	0.0873829
Year2015 - Year2018	SECREMP _ Outer	0.0491714	0.0522446	#NUM!	0.941178	0.997468
Year2015 - Year2019	SECREMP _ Outer	-0.00380661	0.056522	#NUM!	-0.0673474	1
Year2015 - Year2020	SECREMP _ Outer	-0.147797	0.060111	#NUM!	-2.45874	0.329179
Year2015 - Year2021	SECREMP _ Outer	-0.147996	0.0634296	#NUM!	-2.33324	0.410862
Year2015 - Year2022	SECREMP _ Outer	-0.0659809	0.0664858	#NUM!	-0.992406	0.996076
Year2015 - Year2023	SECREMP _ Outer	-0.0414958	0.0691784	#NUM!	-0.599837	0.999954
Year2016 - Year2017	SECREMP _ Outer	-0.0617058	0.0402337	#NUM!	-1.53368	0.908709
Year2016 - Year2018	SECREMP _ Outer	0.12892	0.0469336	#NUM!	2.74687	0.179149
Year2016 - Year2019	SECREMP _ Outer	0.0759424	0.0519893	#NUM!	1.46073	0.932516
Year2016 - Year2020	SECREMP _ Outer	-0.0680484	0.0561588	#NUM!	-1.21171	0.981374
Year2016 - Year2021	SECREMP _ Outer	-0.0682473	0.0599472	#NUM!	-1.13846	0.988345
Year2016 - Year2022	SECREMP _ Outer	0.0137681	0.0633916	#NUM!	0.217191	1
Year2016 - Year2023	SECREMP _ Outer	0.0382533	0.0664067	#NUM!	0.576045	0.999968
Year2017 - Year2018	SECREMP _ Outer	0.190626	0.0405288	#NUM!	4.70347	0.000135131
Year2017 - Year2019	SECREMP _ Outer	0.137648	0.0466978	#NUM!	2.94764	0.108406
Year2017 - Year2020	SECREMP _ Outer	-0.00634261	0.0516398	#NUM!	-0.122824	1
Year2017 - Year2021	SECREMP _ Outer	-0.00654151	0.0560224	#NUM!	-0.116766	1
Year2017 - Year2022	SECREMP _ Outer	0.0754739	0.0599439	#NUM!	1.25907	0.975375
Year2017 - Year2023	SECREMP _ Outer	0.0999591	0.0633447	#NUM!	1.57802	0.891851
Year2018 - Year2019	SECREMP _ Outer	-0.052978	0.040841	#NUM!	-1.29718	0.969559
Year2018 - Year2020	SECREMP _ Outer	-0.196969	0.0468226	#NUM!	-4.20671	0.00130391
Year2018 - Year2021	SECREMP _ Outer	-0.197168	0.0519543	#NUM!	-3.79502	0.00690403
Year2018 - Year2022	SECREMP _ Outer	-0.115152	0.0564472	#NUM!	-2.04	0.620588
Year2018 - Year2023	SECREMP _ Outer	-0.0906672	0.0602953	#NUM!	-1.50372	0.919072
Year2019 - Year2020	SECREMP _ Outer	-0.143991	0.0404077	#NUM!	-3.56345	0.0161106
Year2019 - Year2021	SECREMP _ Outer	-0.14419	0.0466879	#NUM!	-3.08838	0.0735033
Year2019 - Year2022	SECREMP _ Outer	-0.0621743	0.0519798	#NUM!	-1.19613	0.983077
Year2019 - Year2023	SECREMP _ Outer	-0.0376892	0.0564205	#NUM!	-0.668004	0.999876
Year2020 - Year2021	SECREMP _ Outer	-0.000198907	0.04008	#NUM!	-0.00496276	1
Year2020 - Year2022	SECREMP _ Outer	0.0818165	0.0465664	#NUM!	1.75698	0.805422
Year2020 - Year2023	SECREMP _ Outer	0.106302	0.051812	#NUM!	2.05168	0.612205
Year2021 - Year2022	SECREMP _ Outer	0.0820154	0.0402377	#NUM!	2.03827	0.621828
Year2021 - Year2023	SECREMP _ Outer	0.106501	0.0466074	#NUM!	2.28506	0.444161
Year2022 - Year2023	SECREMP _ Outer	0.0244852	0.0404602	#NUM!	0.605167	0.99995

## Sheet: Density_start-end
contrast	Reg.Hab	estimate	SE	df	z.ratio	p.value
Year2013 - Year2023	FKNMS _ OD	0.0130389	0.0810551	#NUM!	0.160865	1
Year2013 - Year2023	FKNMS _ OS	-0.296407	0.0818502	#NUM!	-3.62133	0.0131183
Year2013 - Year2023	FKNMS _ P	0.0285258	0.0867959	#NUM!	0.328654	1
Year2013 - Year2023	NPSDT _ OD	-0.389484	0.208975	#NUM!	-1.86378	0.741131
Year2013 - Year2023	NPSDT _ P	-0.205367	0.170077	#NUM!	-1.20749	0.981848
Year2013 - Year2023	NPSDT _ PIN	0.130662	0.109083	#NUM!	1.19782	0.982898
Year2013 - Year2023	SECREMP _ Inner	-0.366823	0.127184	#NUM!	-2.88419	0.127914
Year2013 - Year2023	SECREMP _ Middle	-0.541624	0.109411	#NUM!	-4.95038	3.96804e-05
Year2013 - Year2023	SECREMP _ Nearshore	-0.451713	0.121622	#NUM!	-3.71406	0.00935554
Year2013 - Year2023	SECREMP _ Outer	-0.250632	0.0740514	#NUM!	-3.38456	0.0295765

## Sheet: demography_Summary
Reg.Hab	Year	mean_juv_prop	sd_juv_prop	n	std_error	one_year_change	one_year_change_pct	two_year_change	two_year_change_pct
FKNMS _ OD	2013	6.25	2.99637	24	0.611632
FKNMS _ OD	2014	7.67857	3.1038	28	0.586564	1.42857	22.8571
FKNMS _ OD	2015	7.71429	3.27569	28	0.619048	0.0357143	0.465116	1.46429	23.4286
FKNMS _ OD	2016	6.85714	3.33016	28	0.629341	-0.857143	-11.1111	-0.821429	-10.6977
FKNMS _ OD	2017	8.28	3.73631	25	0.747262	1.42286	20.75	0.565714	7.33333
FKNMS _ OD	2018	8	4.26875	28	0.806718	-0.28	-3.38164	1.14286	16.6667
FKNMS _ OD	2019	10.8571	3.52467	28	0.6661	2.85714	35.7143	2.57714	31.1249
FKNMS _ OD	2020	10.5714	4.60618	28	0.870487	-0.285714	-2.63158	2.57143	32.1429
FKNMS _ OD	2021	10.1786	4.33806	28	0.819817	-0.392857	-3.71622	-0.678571	-6.25
FKNMS _ OD	2022	9.67857	4.13704	28	0.781827	-0.5	-4.91228	-0.892857	-8.44595
FKNMS _ OD	2023	7.92857	4.35404	28	0.822836	-1.75	-18.0812	-2.25	-22.1053
FKNMS _ OS	2013	5.33333	4.02888	24	0.822392
FKNMS _ OS	2014	5.60714	4.49147	28	0.848808	0.27381	5.13393
FKNMS _ OS	2015	5.32143	3.92573	28	0.741894	-0.285714	-5.09554	-0.0119048	-0.223214
FKNMS _ OS	2016	5.14286	3.97878	28	0.751919	-0.178571	-3.3557	-0.464286	-8.28025
FKNMS _ OS	2017	5.76923	3.53619	26	0.693503	0.626374	12.1795	0.447802	8.41507
FKNMS _ OS	2018	6.37037	3.86451	27	0.743726	0.60114	10.4198	1.22751	23.8683
FKNMS _ OS	2019	8.59259	3.47805	27	0.669352	2.22222	34.8837	2.82336	48.9383
FKNMS _ OS	2020	9	3.35548	28	0.634126	0.407407	4.74138	2.62963	41.2791
FKNMS _ OS	2021	9.10714	3.6346	28	0.686875	0.107143	1.19048	0.51455	5.9883
FKNMS _ OS	2022	8.03571	3.50113	28	0.661652	-1.07143	-11.7647	-0.964286	-10.7143
FKNMS _ OS	2023	7.03571	4.35024	28	0.822118	-1	-12.4444	-2.07143	-22.7451
FKNMS _ P	2013	4.875	4.5808	24	0.935051
FKNMS _ P	2014	7.83333	5.92465	24	1.20936	2.95833	60.6838
FKNMS _ P	2015	6.41667	5.13231	24	1.04763	-1.41667	-18.0851	1.54167	31.6239
FKNMS _ P	2016	5.91667	5.10683	24	1.04243	-0.5	-7.79221	-1.91667	-24.4681
FKNMS _ P	2017	4.83333	4.94902	24	1.01021	-1.08333	-18.3099	-1.58333	-24.6753
FKNMS _ P	2018	4.5	4.14938	24	0.84699	-0.333333	-6.89655	-1.41667	-23.9437
FKNMS _ P	2019	6.95833	4.61075	24	0.941166	2.45833	54.6296	2.125	43.9655
FKNMS _ P	2020	7	5.28328	24	1.07844	0.0416667	0.598802	2.5	55.5556
FKNMS _ P	2021	5.58333	4.49073	24	0.916667	-1.41667	-20.2381	-1.375	-19.7605
FKNMS _ P	2022	3.45833	3.18937	24	0.651028	-2.125	-38.0597	-3.54167	-50.5952
FKNMS _ P	2023	3.375	3.2546	24	0.664342	-0.0833333	-2.40964	-2.20833	-39.5522
NPSDT _ OD	2013	3.5	1.06904	8	0.377964
NPSDT _ OD	2014	3.625	1.40789	8	0.497763	0.125	3.57143
NPSDT _ OD	2015	2.75	2.18763	8	0.773443	-0.875	-24.1379	-0.75	-21.4286
NPSDT _ OD	2016	3.625	2.32609	8	0.822398	0.875	31.8182	0	0
NPSDT _ OD	2017	4.125	1.64208	8	0.580563	0.5	13.7931	1.375	50
NPSDT _ OD	2018	4.25	1.0351	8	0.365963	0.125	3.0303	0.625	17.2414
NPSDT _ OD	2019	4.125	0.991031	8	0.350382	-0.125	-2.94118	0	0
NPSDT _ OD	2020	4.375	2.06588	8	0.730399	0.25	6.06061	0.125	2.94118
NPSDT _ OD	2021	4.25	1.66905	8	0.590097	-0.125	-2.85714	0.125	3.0303
NPSDT _ OD	2022	3.25	1.83225	8	0.647798	-1	-23.5294	-1.125	-25.7143
NPSDT _ OD	2023	3	1.69031	8	0.597614	-0.25	-7.69231	-1.25	-29.4118
NPSDT _ P	2013	0.714286	1.49603	7	0.565445
NPSDT _ P	2014	0.571429	1.13389	7	0.428571	-0.142857	-20
NPSDT _ P	2015	0.714286	0.95119	7	0.359516	0.142857	25	0	0
NPSDT _ P	2016	0.428571	0.786796	7	0.297381	-0.285714	-40	-0.142857	-25
NPSDT _ P	2017	1.42857	1.61835	7	0.611678	1	233.333	0.714286	100
NPSDT _ P	2018	3	3.16228	7	1.19523	1.57143	110	2.57143	600
NPSDT _ P	2019	2.57143	4.31498	7	1.63091	-0.428571	-14.2857	1.14286	80
NPSDT _ P	2020	1.85714	1.21499	7	0.459221	-0.714286	-27.7778	-1.14286	-38.0952
NPSDT _ P	2021	1	1.52753	7	0.57735	-0.857143	-46.1538	-1.57143	-61.1111
NPSDT _ P	2022	1.14286	0.899735	7	0.340068	0.142857	14.2857	-0.714286	-38.4615
NPSDT _ P	2023	3.28571	1.79947	7	0.680136	2.14286	187.5	2.28571	228.571
NPSDT _ PIN	2013	1.58333	2.10878	12	0.608753
NPSDT _ PIN	2014	2.58333	2.57464	12	0.743235	1	63.1579
NPSDT _ PIN	2015	2.66667	3.57601	12	1.03231	0.0833333	3.22581	1.08333	68.4211
NPSDT _ PIN	2016	1.75	2.26134	12	0.652791	-0.916667	-34.375	-0.833333	-32.2581
NPSDT _ PIN	2017	3	3.61814	12	1.04447	1.25	71.4286	0.333333	12.5
NPSDT _ PIN	2018	2.75	3.36087	12	0.9702	-0.25	-8.33333	1	57.1429
NPSDT _ PIN	2019	5.66667	4.43813	12	1.28118	2.91667	106.061	2.66667	88.8889
NPSDT _ PIN	2020	3.16667	1.64225	12	0.474075	-2.5	-44.1176	0.416667	15.1515
NPSDT _ PIN	2021	2.66667	2.90245	12	0.837866	-0.5	-15.7895	-3	-52.9412
NPSDT _ PIN	2022	2.5	2.7798	12	0.802458	-0.166667	-6.25	-0.666667	-21.0526
NPSDT _ PIN	2023	2.33333	1.96946	12	0.568535	-0.166667	-6.66667	-0.333333	-12.5
SECREMP _ Inner	2013	0.9375	0.928709	16	0.232177
SECREMP _ Inner	2014	0.875	1.25831	16	0.314576	-0.0625	-6.66667
SECREMP _ Inner	2015	1.75	2.32379	16	0.580948	0.875	100	0.8125	86.6667
SECREMP _ Inner	2016	1.4375	1.31498	16	0.328744	-0.3125	-17.8571	0.5625	64.2857
SECREMP _ Inner	2017	1.75	1.80739	16	0.451848	0.3125	21.7391	0	0
SECREMP _ Inner	2018	2.0625	2.17466	16	0.543666	0.3125	17.8571	0.625	43.4783
SECREMP _ Inner	2019	2.8125	2.73785	16	0.684463	0.75	36.3636	1.0625	60.7143
SECREMP _ Inner	2020	3.8125	1.72119	16	0.430298	1	35.5556	1.75	84.8485
SECREMP _ Inner	2021	3.1875	1.97379	16	0.493447	-0.625	-16.3934	0.375	13.3333
SECREMP _ Inner	2022	3.0625	2.26477	16	0.566192	-0.125	-3.92157	-0.75	-19.6721
SECREMP _ Inner	2023	2.625	2.06155	16	0.515388	-0.4375	-14.2857	-0.5625	-17.6471
SECREMP _ Middle	2013	1.9	2.19809	20	0.491507
SECREMP _ Middle	2014	2.45	1.60509	20	0.358909	0.55	28.9474
SECREMP _ Middle	2015	3.2	1.90843	20	0.426738	0.75	30.6122	1.3	68.4211
SECREMP _ Middle	2016	2.3	1.78001	20	0.398021	-0.9	-28.125	-0.15	-6.12245
SECREMP _ Middle	2017	3	1.25656	20	0.280976	0.7	30.4348	-0.2	-6.25
SECREMP _ Middle	2018	2.4	1.75919	20	0.393366	-0.6	-20	0.1	4.34783
SECREMP _ Middle	2019	3.45	2.45967	20	0.55	1.05	43.75	0.45	15
SECREMP _ Middle	2020	4.5	2.25948	20	0.505236	1.05	30.4348	2.1	87.5
SECREMP _ Middle	2021	4.55	1.93241	20	0.4321	0.05	1.11111	1.1	31.8841
SECREMP _ Middle	2022	2.75	1.916	20	0.42843	-1.8	-39.5604	-1.75	-38.8889
SECREMP _ Middle	2023	2.45	1.73129	20	0.387128	-0.3	-10.9091	-2.1	-46.1538
SECREMP _ Nearshore	2013	1.75	0.886405	8	0.313392
SECREMP _ Nearshore	2014	2	1.60357	8	0.566947	0.25	14.2857
SECREMP _ Nearshore	2015	3	2.61861	8	0.92582	1	50	1.25	71.4286
SECREMP _ Nearshore	2016	2.625	1.99553	8	0.705527	-0.375	-12.5	0.625	31.25
SECREMP _ Nearshore	2017	1.375	1.99553	8	0.705527	-1.25	-47.619	-1.625	-54.1667
SECREMP _ Nearshore	2018	2.125	2.23207	8	0.789156	0.75	54.5455	-0.5	-19.0476
SECREMP _ Nearshore	2019	2	1.77281	8	0.626783	-0.125	-5.88235	0.625	45.4545
SECREMP _ Nearshore	2020	4.375	2.26385	8	0.800391	2.375	118.75	2.25	105.882
SECREMP _ Nearshore	2021	2.75	1.0351	8	0.365963	-1.625	-37.1429	0.75	37.5
SECREMP _ Nearshore	2022	3.75	2.31455	8	0.818317	1	36.3636	-0.625	-14.2857
SECREMP _ Nearshore	2023	3.125	2.58775	8	0.914906	-0.625	-16.6667	0.375	13.6364
SECREMP _ Outer	2013	0.642857	0.82616	28	0.156129
SECREMP _ Outer	2014	1.17857	1.21879	28	0.23033	0.535714	83.3333
SECREMP _ Outer	2015	1.57143	1.13622	28	0.214726	0.392857	33.3333	0.928571	144.444
SECREMP _ Outer	2016	0.892857	0.99403	28	0.187854	-0.678571	-43.1818	-0.285714	-24.2424
SECREMP _ Outer	2017	1.39286	1.31485	28	0.248484	0.5	56	-0.178571	-11.3636
SECREMP _ Outer	2018	1.21429	1.49956	28	0.28339	-0.178571	-12.8205	0.321429	36
SECREMP _ Outer	2019	1.25	1.37773	28	0.260367	0.0357143	2.94118	-0.142857	-10.2564
SECREMP _ Outer	2020	2.53571	1.64389	28	0.310666	1.28571	102.857	1.32143	108.824
SECREMP _ Outer	2021	1.85714	1.32537	28	0.250472	-0.678571	-26.7606	0.607143	48.5714
SECREMP _ Outer	2022	1.57143	1.57359	28	0.297381	-0.285714	-15.3846	-0.964286	-38.0282
SECREMP _ Outer	2023	1.60714	1.98773	28	0.375645	0.0357143	2.27273	-0.25	-13.4615

## Sheet: demography_Emmeans
contrast	Reg.Hab	estimate	SE	df	z.ratio	p.value
Year2013 - Year2014	FKNMS _ OD	-0.17024	0.107883	#NUM!	-1.578	0.891859
Year2013 - Year2015	FKNMS _ OD	-0.175071	0.107778	#NUM!	-1.62437	0.872262
Year2013 - Year2016	FKNMS _ OD	-0.0563922	0.110503	#NUM!	-0.510325	0.99999
Year2013 - Year2017	FKNMS _ OD	-0.256036	0.10908	#NUM!	-2.34723	0.401365
Year2013 - Year2018	FKNMS _ OD	-0.211144	0.10699	#NUM!	-1.97349	0.667627
Year2013 - Year2019	FKNMS _ OD	-0.516712	0.101246	#NUM!	-5.10354	1.7971e-05
Year2013 - Year2020	FKNMS _ OD	-0.489966	0.10169	#NUM!	-4.81825	7.70595e-05
Year2013 - Year2021	FKNMS _ OD	-0.452065	0.10234	#NUM!	-4.41727	0.000515606
Year2013 - Year2022	FKNMS _ OD	-0.40186	0.103236	#NUM!	-3.89265	0.00473516
Year2013 - Year2023	FKNMS _ OD	-0.201964	0.107191	#NUM!	-1.88416	0.727973
Year2014 - Year2015	FKNMS _ OD	-0.00483126	0.0972395	#NUM!	-0.0496842	1
Year2014 - Year2016	FKNMS _ OD	0.113847	0.100279	#NUM!	1.13531	0.988589
Year2014 - Year2017	FKNMS _ OD	-0.0857963	0.0985567	#NUM!	-0.870527	0.998692
Year2014 - Year2018	FKNMS _ OD	-0.0409041	0.0963831	#NUM!	-0.424391	0.999998
Year2014 - Year2019	FKNMS _ OD	-0.346472	0.0899503	#NUM!	-3.85182	0.00555173
Year2014 - Year2020	FKNMS _ OD	-0.319727	0.0904553	#NUM!	-3.53464	0.0178169
Year2014 - Year2021	FKNMS _ OD	-0.281826	0.091188	#NUM!	-3.0906	0.0730363
Year2014 - Year2022	FKNMS _ OD	-0.231621	0.0921888	#NUM!	-2.51246	0.296954
Year2014 - Year2023	FKNMS _ OD	-0.0317247	0.096607	#NUM!	-0.328389	1
Year2015 - Year2016	FKNMS _ OD	0.118679	0.100165	#NUM!	1.18483	0.984233
Year2015 - Year2017	FKNMS _ OD	-0.0809651	0.0984355	#NUM!	-0.822519	0.9992
Year2015 - Year2018	FKNMS _ OD	-0.0360728	0.0962611	#NUM!	-0.374739	0.999999
Year2015 - Year2019	FKNMS _ OD	-0.341641	0.0898184	#NUM!	-3.80369	0.00667986
Year2015 - Year2020	FKNMS _ OD	-0.314895	0.0903246	#NUM!	-3.48626	0.021047
Year2015 - Year2021	FKNMS _ OD	-0.276994	0.0910586	#NUM!	-3.04194	0.0838287
Year2015 - Year2022	FKNMS _ OD	-0.226789	0.0920598	#NUM!	-2.4635	0.326252
Year2015 - Year2023	FKNMS _ OD	-0.0268934	0.0964867	#NUM!	-0.278727	1
Year2016 - Year2017	FKNMS _ OD	-0.199644	0.101441	#NUM!	-1.96807	0.671394
Year2016 - Year2018	FKNMS _ OD	-0.154751	0.0993273	#NUM!	-1.55799	0.899691
Year2016 - Year2019	FKNMS _ OD	-0.46032	0.0931024	#NUM!	-4.94423	4.0942e-05
Year2016 - Year2020	FKNMS _ OD	-0.433574	0.0935886	#NUM!	-4.63277	0.00018967
Year2016 - Year2021	FKNMS _ OD	-0.395673	0.0942962	#NUM!	-4.19606	0.00136471
Year2016 - Year2022	FKNMS _ OD	-0.345468	0.0952683	#NUM!	-3.62626	0.012888
Year2016 - Year2023	FKNMS _ OD	-0.145572	0.0995399	#NUM!	-1.46245	0.932011
Year2017 - Year2018	FKNMS _ OD	0.0448922	0.0975919	#NUM!	0.459999	0.999996
Year2017 - Year2019	FKNMS _ OD	-0.260676	0.0912437	#NUM!	-2.85692	0.137083
Year2017 - Year2020	FKNMS _ OD	-0.23393	0.0917393	#NUM!	-2.54995	0.275564
Year2017 - Year2021	FKNMS _ OD	-0.196029	0.0924596	#NUM!	-2.12016	0.562633
Year2017 - Year2022	FKNMS _ OD	-0.145824	0.093452	#NUM!	-1.56042	0.898762
Year2017 - Year2023	FKNMS _ OD	0.0540716	0.0978128	#NUM!	0.552808	0.999979
Year2018 - Year2019	FKNMS _ OD	-0.305568	0.0888913	#NUM!	-3.43755	0.0248149
Year2018 - Year2020	FKNMS _ OD	-0.278823	0.0894019	#NUM!	-3.11875	0.0673334
Year2018 - Year2021	FKNMS _ OD	-0.240921	0.090143	#NUM!	-2.67266	0.212275
Year2018 - Year2022	FKNMS _ OD	-0.190717	0.091156	#NUM!	-2.0922	0.582935
Year2018 - Year2023	FKNMS _ OD	0.00917944	0.0956203	#NUM!	0.0959988	1
Year2019 - Year2020	FKNMS _ OD	0.0267456	0.0824261	#NUM!	0.32448	1
Year2019 - Year2021	FKNMS _ OD	0.0646467	0.0832296	#NUM!	0.776727	0.999516
Year2019 - Year2022	FKNMS _ OD	0.114852	0.0843245	#NUM!	1.36202	0.957372
Year2019 - Year2023	FKNMS _ OD	0.314748	0.0891346	#NUM!	3.53115	0.0180341
Year2020 - Year2021	FKNMS _ OD	0.0379011	0.0837749	#NUM!	0.452416	0.999997
Year2020 - Year2022	FKNMS _ OD	0.088106	0.0848633	#NUM!	1.03821	0.994343
Year2020 - Year2023	FKNMS _ OD	0.288002	0.0896432	#NUM!	3.21276	0.0509059
Year2021 - Year2022	FKNMS _ OD	0.0502049	0.085644	#NUM!	0.586205	0.999963
Year2021 - Year2023	FKNMS _ OD	0.250101	0.0903822	#NUM!	2.76715	0.170773
Year2022 - Year2023	FKNMS _ OD	0.199896	0.0913937	#NUM!	2.1872	0.51397
Year2013 - Year2014	FKNMS _ OS	-0.0918542	0.120615	#NUM!	-0.761549	0.999594
Year2013 - Year2015	FKNMS _ OS	-0.0403782	0.122019	#NUM!	-0.330918	1
Year2013 - Year2016	FKNMS _ OS	-0.0059885	0.122994	#NUM!	-0.0486893	1
Year2013 - Year2017	FKNMS _ OS	-0.158992	0.122137	#NUM!	-1.30176	0.968796
Year2013 - Year2018	FKNMS _ OS	-0.208683	0.118136	#NUM!	-1.76646	0.800064
Year2013 - Year2019	FKNMS _ OS	-0.508354	0.111453	#NUM!	-4.56116	0.000265919
Year2013 - Year2020	FKNMS _ OS	-0.566341	0.109958	#NUM!	-5.15053	1.40257e-05
Year2013 - Year2021	FKNMS _ OS	-0.578073	0.109743	#NUM!	-5.26751	7.49408e-06
Year2013 - Year2022	FKNMS _ OS	-0.453223	0.112144	#NUM!	-4.04145	0.00260727
Year2013 - Year2023	FKNMS _ OS	-0.319795	0.11498	#NUM!	-2.78132	0.165091
Year2014 - Year2015	FKNMS _ OS	0.051476	0.115525	#NUM!	0.445581	0.999997
Year2014 - Year2016	FKNMS _ OS	0.0858657	0.11656	#NUM!	0.736668	0.999698
Year2014 - Year2017	FKNMS _ OS	-0.0671381	0.115574	#NUM!	-0.580908	0.999966
Year2014 - Year2018	FKNMS _ OS	-0.116828	0.111565	#NUM!	-1.04718	0.99394
Year2014 - Year2019	FKNMS _ OS	-0.4165	0.10446	#NUM!	-3.98716	0.00325132
Year2014 - Year2020	FKNMS _ OS	-0.474487	0.102711	#NUM!	-4.61965	0.00020186
Year2014 - Year2021	FKNMS _ OS	-0.486219	0.102479	#NUM!	-4.74458	0.000110683
Year2014 - Year2022	FKNMS _ OS	-0.361369	0.105044	#NUM!	-3.44015	0.0245994
Year2014 - Year2023	FKNMS _ OS	-0.227941	0.108068	#NUM!	-2.10925	0.570562
Year2015 - Year2016	FKNMS _ OS	0.0343897	0.117997	#NUM!	0.291447	1
Year2015 - Year2017	FKNMS _ OS	-0.118614	0.117012	#NUM!	-1.0137	0.995335
Year2015 - Year2018	FKNMS _ OS	-0.168304	0.113064	#NUM!	-1.48858	0.923997
Year2015 - Year2019	FKNMS _ OS	-0.467976	0.106049	#NUM!	-4.41281	0.000526104
Year2015 - Year2020	FKNMS _ OS	-0.525963	0.10432	#NUM!	-5.04182	2.4801e-05
Year2015 - Year2021	FKNMS _ OS	-0.537695	0.104095	#NUM!	-5.16544	1.29591e-05
Year2015 - Year2022	FKNMS _ OS	-0.412845	0.106614	#NUM!	-3.87234	0.00512636
Year2015 - Year2023	FKNMS _ OS	-0.279417	0.109606	#NUM!	-2.54928	0.275936
Year2016 - Year2017	FKNMS _ OS	-0.153004	0.118042	#NUM!	-1.29618	0.969724
Year2016 - Year2018	FKNMS _ OS	-0.202694	0.114124	#NUM!	-1.77609	0.794548
Year2016 - Year2019	FKNMS _ OS	-0.502365	0.107182	#NUM!	-4.68705	0.000146273
Year2016 - Year2020	FKNMS _ OS	-0.560353	0.105474	#NUM!	-5.31271	5.85993e-06
Year2016 - Year2021	FKNMS _ OS	-0.572084	0.10525	#NUM!	-5.43548	2.97353e-06
Year2016 - Year2022	FKNMS _ OS	-0.447234	0.107745	#NUM!	-4.15088	0.00165362
Year2016 - Year2023	FKNMS _ OS	-0.313807	0.110703	#NUM!	-2.83468	0.144921
Year2017 - Year2018	FKNMS _ OS	-0.0496903	0.113124	#NUM!	-0.439255	0.999998
Year2017 - Year2019	FKNMS _ OS	-0.349362	0.106112	#NUM!	-3.29238	0.0397805
Year2017 - Year2020	FKNMS _ OS	-0.407349	0.104363	#NUM!	-3.90319	0.00454302
Year2017 - Year2021	FKNMS _ OS	-0.419081	0.104138	#NUM!	-4.02427	0.00279697
Year2017 - Year2022	FKNMS _ OS	-0.294231	0.106653	#NUM!	-2.75876	0.174202
Year2017 - Year2023	FKNMS _ OS	-0.160803	0.109648	#NUM!	-1.46655	0.930794
Year2018 - Year2019	FKNMS _ OS	-0.299671	0.101593	#NUM!	-2.94972	0.107807
Year2018 - Year2020	FKNMS _ OS	-0.357659	0.0999218	#NUM!	-3.57939	0.0152309
Year2018 - Year2021	FKNMS _ OS	-0.36939	0.0996867	#NUM!	-3.70551	0.00965615
Year2018 - Year2022	FKNMS _ OS	-0.24454	0.102316	#NUM!	-2.39006	0.372868
Year2018 - Year2023	FKNMS _ OS	-0.111113	0.105428	#NUM!	-1.05392	0.993622
Year2019 - Year2020	FKNMS _ OS	-0.0579874	0.0919027	#NUM!	-0.630965	0.999926
Year2019 - Year2021	FKNMS _ OS	-0.0697189	0.0916485	#NUM!	-0.760721	0.999598
Year2019 - Year2022	FKNMS _ OS	0.055131	0.0944967	#NUM!	0.583417	0.999964
Year2019 - Year2023	FKNMS _ OS	0.188559	0.0978659	#NUM!	1.9267	0.699725
Year2020 - Year2021	FKNMS _ OS	-0.0117316	0.08964	#NUM!	-0.130874	1
Year2020 - Year2022	FKNMS _ OS	0.113118	0.0925484	#NUM!	1.22226	0.980148
Year2020 - Year2023	FKNMS _ OS	0.246546	0.0959889	#NUM!	2.56848	0.265333
Year2021 - Year2022	FKNMS _ OS	0.12485	0.0922966	#NUM!	1.3527	0.959312
Year2021 - Year2023	FKNMS _ OS	0.258277	0.0957442	#NUM!	2.69758	0.200717
Year2022 - Year2023	FKNMS _ OS	0.133428	0.0984757	#NUM!	1.35493	0.958855
Year2013 - Year2014	FKNMS _ P	-0.475214	0.119001	#NUM!	-3.99337	0.00317072
Year2013 - Year2015	FKNMS _ P	-0.275956	0.123925	#NUM!	-2.2268	0.48545
Year2013 - Year2016	FKNMS _ P	-0.194663	0.126167	#NUM!	-1.54291	0.905352
Year2013 - Year2017	FKNMS _ P	0.0081641	0.132421	#NUM!	0.0616527	1
Year2013 - Year2018	FKNMS _ P	0.0797656	0.134869	#NUM!	0.591431	0.99996
Year2013 - Year2019	FKNMS _ P	-0.357059	0.121827	#NUM!	-2.93087	0.11332
Year2013 - Year2020	FKNMS _ P	-0.362494	0.121691	#NUM!	-2.97882	0.0997159
Year2013 - Year2021	FKNMS _ P	-0.135651	0.127902	#NUM!	-1.06059	0.993294
Year2013 - Year2022	FKNMS _ P	0.343625	0.145088	#NUM!	2.36839	0.387176
Year2013 - Year2023	FKNMS _ P	0.367107	0.146061	#NUM!	2.51338	0.29642
Year2014 - Year2015	FKNMS _ P	0.199258	0.109749	#NUM!	1.81558	0.771175
Year2014 - Year2016	FKNMS _ P	0.280551	0.112278	#NUM!	2.49871	0.30503
Year2014 - Year2017	FKNMS _ P	0.483378	0.119278	#NUM!	4.05254	0.0024913
Year2014 - Year2018	FKNMS _ P	0.55498	0.121993	#NUM!	4.54926	0.000281121
Year2014 - Year2019	FKNMS _ P	0.118155	0.107372	#NUM!	1.10043	0.991036
Year2014 - Year2020	FKNMS _ P	0.11272	0.107232	#NUM!	1.05117	0.993753
Year2014 - Year2021	FKNMS _ P	0.339563	0.114251	#NUM!	2.97209	0.101542
Year2014 - Year2022	FKNMS _ P	0.81884	0.133215	#NUM!	6.14676	4.33847e-08
Year2014 - Year2023	FKNMS _ P	0.842322	0.134256	#NUM!	6.274	1.93164e-08
Year2015 - Year2016	FKNMS _ P	0.0812928	0.117479	#NUM!	0.69198	0.999829
Year2015 - Year2017	FKNMS _ P	0.28412	0.124189	#NUM!	2.28781	0.442234
Year2015 - Year2018	FKNMS _ P	0.355722	0.1268	#NUM!	2.80538	0.155755
Year2015 - Year2019	FKNMS _ P	-0.0811028	0.112797	#NUM!	-0.719013	0.999757
Year2015 - Year2020	FKNMS _ P	-0.0865382	0.112668	#NUM!	-0.768085	0.999562
Year2015 - Year2021	FKNMS _ P	0.140305	0.119371	#NUM!	1.17537	0.985153
Year2015 - Year2022	FKNMS _ P	0.619582	0.137632	#NUM!	4.50172	0.000350535
Year2015 - Year2023	FKNMS _ P	0.643063	0.138636	#NUM!	4.6385	0.000184562
Year2016 - Year2017	FKNMS _ P	0.202827	0.126427	#NUM!	1.6043	0.88099
Year2016 - Year2018	FKNMS _ P	0.274429	0.128993	#NUM!	2.12748	0.557315
Year2016 - Year2019	FKNMS _ P	-0.162396	0.115261	#NUM!	-1.40893	0.946565
Year2016 - Year2020	FKNMS _ P	-0.167831	0.115132	#NUM!	-1.45773	0.933394
Year2016 - Year2021	FKNMS _ P	0.0590123	0.121696	#NUM!	0.484914	0.999994
Year2016 - Year2022	FKNMS _ P	0.538289	0.139654	#NUM!	3.85446	0.00549526
Year2016 - Year2023	FKNMS _ P	0.561771	0.140646	#NUM!	3.99422	0.00315987
Year2017 - Year2018	FKNMS _ P	0.0716015	0.13512	#NUM!	0.52991	0.999986
Year2017 - Year2019	FKNMS _ P	-0.365223	0.122095	#NUM!	-2.99131	0.0963944
Year2017 - Year2020	FKNMS _ P	-0.370659	0.121964	#NUM!	-3.03908	0.0845011
Year2017 - Year2021	FKNMS _ P	-0.143815	0.128169	#NUM!	-1.12207	0.989574
Year2017 - Year2022	FKNMS _ P	0.335461	0.145326	#NUM!	2.30834	0.42796
Year2017 - Year2023	FKNMS _ P	0.358943	0.14629	#NUM!	2.45364	0.332334
Year2018 - Year2019	FKNMS _ P	-0.436825	0.12475	#NUM!	-3.50161	0.0199701
Year2018 - Year2020	FKNMS _ P	-0.44226	0.12462	#NUM!	-3.54886	0.0169554
Year2018 - Year2021	FKNMS _ P	-0.215417	0.130697	#NUM!	-1.64822	0.861405
Year2018 - Year2022	FKNMS _ P	0.26386	0.147559	#NUM!	1.78816	0.78753
Year2018 - Year2023	FKNMS _ P	0.287342	0.148512	#NUM!	1.93481	0.694236
Year2019 - Year2020	FKNMS _ P	-0.00543537	0.110354	#NUM!	-0.0492538	1
Year2019 - Year2021	FKNMS _ P	0.221408	0.117191	#NUM!	1.88929	0.724619
Year2019 - Year2022	FKNMS _ P	0.700684	0.135747	#NUM!	5.16171	1.32188e-05
Year2019 - Year2023	FKNMS _ P	0.724166	0.136763	#NUM!	5.29505	6.45277e-06
Year2020 - Year2021	FKNMS _ P	0.226843	0.117049	#NUM!	1.93801	0.692058
Year2020 - Year2022	FKNMS _ P	0.70612	0.135622	#NUM!	5.20654	1.04077e-05
Year2020 - Year2023	FKNMS _ P	0.729602	0.136649	#NUM!	5.33923	5.06764e-06
Year2021 - Year2022	FKNMS _ P	0.479276	0.141218	#NUM!	3.39388	0.0286855
Year2021 - Year2023	FKNMS _ P	0.502758	0.142218	#NUM!	3.53513	0.0177866
Year2022 - Year2023	FKNMS _ P	0.0234818	0.157856	#NUM!	0.148755	1
Year2013 - Year2014	NPSDT _ OD	-0.0358127	0.267105	#NUM!	-0.134078	1
Year2013 - Year2015	NPSDT _ OD	0.241768	0.287418	#NUM!	0.841171	0.999027
Year2013 - Year2016	NPSDT _ OD	-0.034187	0.267319	#NUM!	-0.127888	1
Year2013 - Year2017	NPSDT _ OD	-0.164206	0.25913	#NUM!	-0.633683	0.999923
Year2013 - Year2018	NPSDT _ OD	-0.194225	0.257355	#NUM!	-0.754694	0.999625
Year2013 - Year2019	NPSDT _ OD	-0.164835	0.259058	#NUM!	-0.636288	0.99992
Year2013 - Year2020	NPSDT _ OD	-0.222712	0.255748	#NUM!	-0.870826	0.998689
Year2013 - Year2021	NPSDT _ OD	-0.194781	0.257295	#NUM!	-0.757032	0.999615
Year2013 - Year2022	NPSDT _ OD	0.0733535	0.27456	#NUM!	0.267167	1
Year2013 - Year2023	NPSDT _ OD	0.153548	0.280447	#NUM!	0.547513	0.99998
Year2014 - Year2015	NPSDT _ OD	0.277581	0.285151	#NUM!	0.973453	0.99665
Year2014 - Year2016	NPSDT _ OD	0.00162573	0.264882	#NUM!	0.00613756	1
Year2014 - Year2017	NPSDT _ OD	-0.128393	0.256608	#NUM!	-0.500347	0.999992
Year2014 - Year2018	NPSDT _ OD	-0.158412	0.254815	#NUM!	-0.621674	0.999936
Year2014 - Year2019	NPSDT _ OD	-0.129023	0.25653	#NUM!	-0.502953	0.999991
Year2014 - Year2020	NPSDT _ OD	-0.186899	0.253196	#NUM!	-0.738161	0.999693
Year2014 - Year2021	NPSDT _ OD	-0.158968	0.254749	#NUM!	-0.624018	0.999934
Year2014 - Year2022	NPSDT _ OD	0.109166	0.272174	#NUM!	0.401089	0.999999
Year2014 - Year2023	NPSDT _ OD	0.189361	0.278112	#NUM!	0.680879	0.999852
Year2015 - Year2016	NPSDT _ OD	-0.275955	0.28534	#NUM!	-0.967109	0.996826
Year2015 - Year2017	NPSDT _ OD	-0.405974	0.277689	#NUM!	-1.46197	0.932151
Year2015 - Year2018	NPSDT _ OD	-0.435992	0.276035	#NUM!	-1.57948	0.891263
Year2015 - Year2019	NPSDT _ OD	-0.406603	0.277626	#NUM!	-1.46457	0.931382
Year2015 - Year2020	NPSDT _ OD	-0.46448	0.274534	#NUM!	-1.69189	0.840179
Year2015 - Year2021	NPSDT _ OD	-0.436549	0.275982	#NUM!	-1.5818	0.890327
Year2015 - Year2022	NPSDT _ OD	-0.168414	0.292146	#NUM!	-0.576474	0.999968
Year2015 - Year2023	NPSDT _ OD	-0.0882198	0.297683	#NUM!	-0.296354	1
Year2016 - Year2017	NPSDT _ OD	-0.130019	0.25683	#NUM!	-0.506247	0.999991
Year2016 - Year2018	NPSDT _ OD	-0.160038	0.255041	#NUM!	-0.627497	0.99993
Year2016 - Year2019	NPSDT _ OD	-0.130648	0.256764	#NUM!	-0.508828	0.99999
Year2016 - Year2020	NPSDT _ OD	-0.188525	0.253413	#NUM!	-0.743945	0.999671
Year2016 - Year2021	NPSDT _ OD	-0.160594	0.254986	#NUM!	-0.629814	0.999928
Year2016 - Year2022	NPSDT _ OD	0.10754	0.272399	#NUM!	0.394791	0.999999
Year2016 - Year2023	NPSDT _ OD	0.187735	0.278329	#NUM!	0.674508	0.999864
Year2017 - Year2018	NPSDT _ OD	-0.0300185	0.246444	#NUM!	-0.121807	1
Year2017 - Year2019	NPSDT _ OD	-0.00062935	0.248221	#NUM!	-0.00253544	1
Year2017 - Year2020	NPSDT _ OD	-0.058506	0.244764	#NUM!	-0.23903	1
Year2017 - Year2021	NPSDT _ OD	-0.0305745	0.246381	#NUM!	-0.124094	1
Year2017 - Year2022	NPSDT _ OD	0.23756	0.26436	#NUM!	0.898621	0.998285
Year2017 - Year2023	NPSDT _ OD	0.317754	0.270468	#NUM!	1.17483	0.985204
Year2018 - Year2019	NPSDT _ OD	0.0293891	0.246367	#NUM!	0.11929	1
Year2018 - Year2020	NPSDT _ OD	-0.0284876	0.242886	#NUM!	-0.117288	1
Year2018 - Year2021	NPSDT _ OD	-0.000556034	0.244513	#NUM!	-0.00227405	1
Year2018 - Year2022	NPSDT _ OD	0.267578	0.262619	#NUM!	1.01888	0.995138
Year2018 - Year2023	NPSDT _ OD	0.347773	0.268767	#NUM!	1.29395	0.970088
Year2019 - Year2020	NPSDT _ OD	-0.0578767	0.244691	#NUM!	-0.23653	1
Year2019 - Year2021	NPSDT _ OD	-0.0299452	0.2463	#NUM!	-0.12158	1
Year2019 - Year2022	NPSDT _ OD	0.238189	0.264284	#NUM!	0.901262	0.998242
Year2019 - Year2023	NPSDT _ OD	0.318384	0.270394	#NUM!	1.17748	0.984952
Year2020 - Year2021	NPSDT _ OD	0.0279315	0.242824	#NUM!	0.115028	1
Year2020 - Year2022	NPSDT _ OD	0.296066	0.261049	#NUM!	1.13414	0.988679
Year2020 - Year2023	NPSDT _ OD	0.37626	0.267232	#NUM!	1.40799	0.9468
Year2021 - Year2022	NPSDT _ OD	0.268134	0.262555	#NUM!	1.02125	0.995046
Year2021 - Year2023	NPSDT _ OD	0.348329	0.268705	#NUM!	1.29632	0.9697
Year2022 - Year2023	NPSDT _ OD	0.0801947	0.28528	#NUM!	0.281109	1
Year2013 - Year2014	NPSDT _ P	0.230654	0.68426	#NUM!	0.337085	1
Year2013 - Year2015	NPSDT _ P	0.012024	0.646451	#NUM!	0.0186	1
Year2013 - Year2016	NPSDT _ P	0.502338	0.738038	#NUM!	0.680639	0.999852
Year2013 - Year2017	NPSDT _ P	-0.700514	0.555133	#NUM!	-1.26189	0.974978
Year2013 - Year2018	NPSDT _ P	-1.43928	0.505082	#NUM!	-2.84959	0.139629
Year2013 - Year2019	NPSDT _ P	-1.2819	0.513358	#NUM!	-2.49708	0.305994
Year2013 - Year2020	NPSDT _ P	-0.963771	0.533495	#NUM!	-1.80652	0.776642
Year2013 - Year2021	NPSDT _ P	-0.338102	0.594339	#NUM!	-0.568871	0.999972
Year2013 - Year2022	NPSDT _ P	-0.481015	0.576964	#NUM!	-0.833701	0.9991
Year2013 - Year2023	NPSDT _ P	-1.53458	0.500661	#NUM!	-3.06511	0.0785367
Year2014 - Year2015	NPSDT _ P	-0.21863	0.687707	#NUM!	-0.317911	1
Year2014 - Year2016	NPSDT _ P	0.271684	0.77501	#NUM!	0.350555	1
Year2014 - Year2017	NPSDT _ P	-0.931168	0.603371	#NUM!	-1.54328	0.905217
Year2014 - Year2018	NPSDT _ P	-1.66993	0.557536	#NUM!	-2.9952	0.0953788
Year2014 - Year2019	NPSDT _ P	-1.51255	0.564921	#NUM!	-2.67745	0.210016
Year2014 - Year2020	NPSDT _ P	-1.19442	0.58356	#NUM!	-2.04679	0.61572
Year2014 - Year2021	NPSDT _ P	-0.568756	0.639429	#NUM!	-0.889475	0.998428
Year2014 - Year2022	NPSDT _ P	-0.711669	0.623646	#NUM!	-1.14114	0.988133
Year2014 - Year2023	NPSDT _ P	-1.76524	0.553713	#NUM!	-3.188	0.0548635
Year2015 - Year2016	NPSDT _ P	0.490314	0.741989	#NUM!	0.66081	0.999887
Year2015 - Year2017	NPSDT _ P	-0.712538	0.560299	#NUM!	-1.27171	0.97355
Year2015 - Year2018	NPSDT _ P	-1.4513	0.510533	#NUM!	-2.84272	0.142049
Year2015 - Year2019	NPSDT _ P	-1.29392	0.518504	#NUM!	-2.49548	0.306941
Year2015 - Year2020	NPSDT _ P	-0.975795	0.538924	#NUM!	-1.81064	0.774167
Year2015 - Year2021	NPSDT _ P	-0.350126	0.598817	#NUM!	-0.584697	0.999964
Year2015 - Year2022	NPSDT _ P	-0.493039	0.582159	#NUM!	-0.846915	0.998968
Year2015 - Year2023	NPSDT _ P	-1.54661	0.506461	#NUM!	-3.05375	0.0810953
Year2016 - Year2017	NPSDT _ P	-1.20285	0.663194	#NUM!	-1.81372	0.772302
Year2016 - Year2018	NPSDT _ P	-1.94162	0.622038	#NUM!	-3.12138	0.0668213
Year2016 - Year2019	NPSDT _ P	-1.78423	0.628919	#NUM!	-2.83698	0.144094
Year2016 - Year2020	NPSDT _ P	-1.46611	0.64515	#NUM!	-2.27251	0.452973
Year2016 - Year2021	NPSDT _ P	-0.84044	0.696563	#NUM!	-1.20655	0.981952
Year2016 - Year2022	NPSDT _ P	-0.983353	0.681427	#NUM!	-1.44308	0.937562
Year2016 - Year2023	NPSDT _ P	-2.03692	0.618266	#NUM!	-3.29457	0.0395061
Year2017 - Year2018	NPSDT _ P	-0.738765	0.387854	#NUM!	-1.90475	0.714424
Year2017 - Year2019	NPSDT _ P	-0.581382	0.39877	#NUM!	-1.45794	0.933332
Year2017 - Year2020	NPSDT _ P	-0.263257	0.423968	#NUM!	-0.620936	0.999937
Year2017 - Year2021	NPSDT _ P	0.362411	0.498682	#NUM!	0.726739	0.999733
Year2017 - Year2022	NPSDT _ P	0.219499	0.477382	#NUM!	0.459797	0.999996
Year2017 - Year2023	NPSDT _ P	-0.834071	0.381817	#NUM!	-2.18448	0.515937
Year2018 - Year2019	NPSDT _ P	0.157383	0.325531	#NUM!	0.483467	0.999994
Year2018 - Year2020	NPSDT _ P	0.475508	0.356157	#NUM!	1.33511	0.962799
Year2018 - Year2021	NPSDT _ P	1.10118	0.442325	#NUM!	2.48952	0.310493
Year2018 - Year2022	NPSDT _ P	0.958264	0.418388	#NUM!	2.29037	0.440444
Year2018 - Year2023	NPSDT _ P	-0.0953055	0.304776	#NUM!	-0.312706	1
Year2019 - Year2020	NPSDT _ P	0.318125	0.368043	#NUM!	0.864369	0.99877
Year2019 - Year2021	NPSDT _ P	0.943793	0.451792	#NUM!	2.089	0.585254
Year2019 - Year2022	NPSDT _ P	0.800881	0.428615	#NUM!	1.86853	0.738086
Year2019 - Year2023	NPSDT _ P	-0.252689	0.318591	#NUM!	-0.793146	0.999418
Year2020 - Year2021	NPSDT _ P	0.625668	0.474463	#NUM!	1.31869	0.96585
Year2020 - Year2022	NPSDT _ P	0.482755	0.451962	#NUM!	1.06813	0.992906
Year2020 - Year2023	NPSDT _ P	-0.570814	0.349536	#NUM!	-1.63306	0.868367
Year2021 - Year2022	NPSDT _ P	-0.142913	0.522838	#NUM!	-0.273341	1
Year2021 - Year2023	NPSDT _ P	-1.19648	0.437218	#NUM!	-2.73658	0.18351
Year2022 - Year2023	NPSDT _ P	-1.05357	0.412675	#NUM!	-2.55303	0.273848
Year2013 - Year2014	NPSDT _ PIN	-0.491788	0.294283	#NUM!	-1.67114	0.850479
Year2013 - Year2015	NPSDT _ PIN	-0.51998	0.292906	#NUM!	-1.77524	0.795037
Year2013 - Year2016	NPSDT _ PIN	-0.100789	0.31994	#NUM!	-0.315025	1
Year2013 - Year2017	NPSDT _ PIN	-0.639163	0.286621	#NUM!	-2.23	0.483162
Year2013 - Year2018	NPSDT _ PIN	-0.550886	0.291227	#NUM!	-1.8916	0.723101
Year2013 - Year2019	NPSDT _ PIN	-1.27488	0.262308	#NUM!	-4.86023	6.25323e-05
Year2013 - Year2020	NPSDT _ PIN	-0.693318	0.283992	#NUM!	-2.44133	0.340003
Year2013 - Year2021	NPSDT _ PIN	-0.51911	0.293016	#NUM!	-1.77161	0.797126
Year2013 - Year2022	NPSDT _ PIN	-0.456875	0.296353	#NUM!	-1.54166	0.905811
Year2013 - Year2023	NPSDT _ PIN	-0.388092	0.300402	#NUM!	-1.29191	0.97042
Year2014 - Year2015	NPSDT _ PIN	-0.0281923	0.254691	#NUM!	-0.110692	1
Year2014 - Year2016	NPSDT _ PIN	0.390998	0.285321	#NUM!	1.37038	0.955573
Year2014 - Year2017	NPSDT _ PIN	-0.147376	0.2474	#NUM!	-0.595699	0.999957
Year2014 - Year2018	NPSDT _ PIN	-0.0590982	0.252757	#NUM!	-0.233815	1
Year2014 - Year2019	NPSDT _ PIN	-0.783091	0.218778	#NUM!	-3.57938	0.0152312
Year2014 - Year2020	NPSDT _ PIN	-0.20153	0.244343	#NUM!	-0.824784	0.99918
Year2014 - Year2021	NPSDT _ PIN	-0.0273221	0.254842	#NUM!	-0.107212	1
Year2014 - Year2022	NPSDT _ PIN	0.0349125	0.25861	#NUM!	0.135	1
Year2014 - Year2023	NPSDT _ PIN	0.103696	0.263234	#NUM!	0.39393	0.999999
Year2015 - Year2016	NPSDT _ PIN	0.419191	0.283926	#NUM!	1.47641	0.927805
Year2015 - Year2017	NPSDT _ PIN	-0.119183	0.24576	#NUM!	-0.484959	0.999994
Year2015 - Year2018	NPSDT _ PIN	-0.0309059	0.251095	#NUM!	-0.123084	1
Year2015 - Year2019	NPSDT _ PIN	-0.754898	0.216909	#NUM!	-3.48025	0.021483
Year2015 - Year2020	NPSDT _ PIN	-0.173338	0.242692	#NUM!	-0.714231	0.999772
Year2015 - Year2021	NPSDT _ PIN	0.000870218	0.253151	#NUM!	0.00343754	1
Year2015 - Year2022	NPSDT _ PIN	0.0631047	0.257043	#NUM!	0.245502	1
Year2015 - Year2023	NPSDT _ PIN	0.131888	0.261706	#NUM!	0.503956	0.999991
Year2016 - Year2017	NPSDT _ PIN	-0.538374	0.277427	#NUM!	-1.9406	0.690298
Year2016 - Year2018	NPSDT _ PIN	-0.450097	0.282194	#NUM!	-1.59499	0.884911
Year2016 - Year2019	NPSDT _ PIN	-1.17409	0.252232	#NUM!	-4.6548	0.00017075
Year2016 - Year2020	NPSDT _ PIN	-0.592529	0.274709	#NUM!	-2.15693	0.53591
Year2016 - Year2021	NPSDT _ PIN	-0.41832	0.284046	#NUM!	-1.47272	0.928933
Year2016 - Year2022	NPSDT _ PIN	-0.356086	0.28747	#NUM!	-1.23869	0.978116
Year2016 - Year2023	NPSDT _ PIN	-0.287302	0.291641	#NUM!	-0.985123	0.996305
Year2017 - Year2018	NPSDT _ PIN	0.0882776	0.243758	#NUM!	0.362153	1
Year2017 - Year2019	NPSDT _ PIN	-0.635715	0.20835	#NUM!	-3.05119	0.0816816
Year2017 - Year2020	NPSDT _ PIN	-0.0541546	0.235065	#NUM!	-0.230381	1
Year2017 - Year2021	NPSDT _ PIN	0.120054	0.245892	#NUM!	0.488237	0.999993
Year2017 - Year2022	NPSDT _ PIN	0.182288	0.249858	#NUM!	0.729567	0.999723
Year2017 - Year2023	NPSDT _ PIN	0.251072	0.254648	#NUM!	0.985956	0.99628
Year2018 - Year2019	NPSDT _ PIN	-0.723993	0.214637	#NUM!	-3.3731	0.0307068
Year2018 - Year2020	NPSDT _ PIN	-0.142432	0.240664	#NUM!	-0.59183	0.999959
Year2018 - Year2021	NPSDT _ PIN	0.0317761	0.251211	#NUM!	0.126491	1
Year2018 - Year2022	NPSDT _ PIN	0.0940106	0.255131	#NUM!	0.36848	1
Year2018 - Year2023	NPSDT _ PIN	0.162794	0.259827	#NUM!	0.626548	0.999931
Year2019 - Year2020	NPSDT _ PIN	0.58156	0.204717	#NUM!	2.8408	0.142733
Year2019 - Year2021	NPSDT _ PIN	0.755769	0.217055	#NUM!	3.48192	0.0213609
Year2019 - Year2022	NPSDT _ PIN	0.818003	0.221547	#NUM!	3.69224	0.0101401
Year2019 - Year2023	NPSDT _ PIN	0.886787	0.226935	#NUM!	3.90767	0.00446365
Year2020 - Year2021	NPSDT _ PIN	0.174208	0.242826	#NUM!	0.71742	0.999762
Year2020 - Year2022	NPSDT _ PIN	0.236443	0.246837	#NUM!	0.95789	0.997068
Year2020 - Year2023	NPSDT _ PIN	0.305226	0.251682	#NUM!	1.21275	0.981257
Year2021 - Year2022	NPSDT _ PIN	0.0622345	0.25717	#NUM!	0.241998	1
Year2021 - Year2023	NPSDT _ PIN	0.131018	0.261831	#NUM!	0.500392	0.999992
Year2022 - Year2023	NPSDT _ PIN	0.0687834	0.265552	#NUM!	0.25902	1
Year2013 - Year2014	SECREMP _ Inner	0.0751792	0.374881	#NUM!	0.200541	1
Year2013 - Year2015	SECREMP _ Inner	-0.613877	0.323283	#NUM!	-1.89888	0.718308
Year2013 - Year2016	SECREMP _ Inner	-0.424527	0.334022	#NUM!	-1.27095	0.973662
Year2013 - Year2017	SECREMP _ Inner	-0.619875	0.322197	#NUM!	-1.9239	0.701617
Year2013 - Year2018	SECREMP _ Inner	-0.783606	0.313606	#NUM!	-2.4987	0.305035
Year2013 - Year2019	SECREMP _ Inner	-1.09442	0.300096	#NUM!	-3.64689	0.0119641
Year2013 - Year2020	SECREMP _ Inner	-1.3994	0.289954	#NUM!	-4.82629	7.40475e-05
Year2013 - Year2021	SECREMP _ Inner	-1.22006	0.295571	#NUM!	-4.12783	0.00182217
Year2013 - Year2022	SECREMP _ Inner	-1.17999	0.296954	#NUM!	-3.97364	0.00343308
Year2013 - Year2023	SECREMP _ Inner	-1.02543	0.302777	#NUM!	-3.38677	0.0293637
Year2014 - Year2015	SECREMP _ Inner	-0.689056	0.331565	#NUM!	-2.07819	0.593078
Year2014 - Year2016	SECREMP _ Inner	-0.499706	0.342456	#NUM!	-1.45918	0.93297
Year2014 - Year2017	SECREMP _ Inner	-0.695054	0.330852	#NUM!	-2.1008	0.576692
Year2014 - Year2018	SECREMP _ Inner	-0.858786	0.322456	#NUM!	-2.66326	0.216747
Year2014 - Year2019	SECREMP _ Inner	-1.1696	0.309373	#NUM!	-3.78054	0.0072939
Year2014 - Year2020	SECREMP _ Inner	-1.47458	0.299597	#NUM!	-4.92188	4.58583e-05
Year2014 - Year2021	SECREMP _ Inner	-1.29524	0.305017	#NUM!	-4.24647	0.00109854
Year2014 - Year2022	SECREMP _ Inner	-1.25517	0.306352	#NUM!	-4.09715	0.00207153
Year2014 - Year2023	SECREMP _ Inner	-1.10061	0.311976	#NUM!	-3.52789	0.0182395
Year2015 - Year2016	SECREMP _ Inner	0.18935	0.284917	#NUM!	0.664581	0.999881
Year2015 - Year2017	SECREMP _ Inner	-0.00599815	0.270793	#NUM!	-0.0221503	1
Year2015 - Year2018	SECREMP _ Inner	-0.169729	0.260442	#NUM!	-0.651697	0.999901
Year2015 - Year2019	SECREMP _ Inner	-0.48054	0.244088	#NUM!	-1.96871	0.670947
Year2015 - Year2020	SECREMP _ Inner	-0.785526	0.231618	#NUM!	-3.39148	0.028913
Year2015 - Year2021	SECREMP _ Inner	-0.606188	0.238571	#NUM!	-2.54091	0.280632
Year2015 - Year2022	SECREMP _ Inner	-0.566113	0.24027	#NUM!	-2.35615	0.39536
Year2015 - Year2023	SECREMP _ Inner	-0.411558	0.24738	#NUM!	-1.66366	0.854096
Year2016 - Year2017	SECREMP _ Inner	-0.195349	0.283875	#NUM!	-0.68815	0.999837
Year2016 - Year2018	SECREMP _ Inner	-0.35908	0.274065	#NUM!	-1.3102	0.967352
Year2016 - Year2019	SECREMP _ Inner	-0.66989	0.25852	#NUM!	-2.59125	0.253091
Year2016 - Year2020	SECREMP _ Inner	-0.974877	0.246705	#NUM!	-3.95159	0.00375005
Year2016 - Year2021	SECREMP _ Inner	-0.795538	0.253271	#NUM!	-3.14106	0.063082
Year2016 - Year2022	SECREMP _ Inner	-0.755463	0.254881	#NUM!	-2.96398	0.10378
Year2016 - Year2023	SECREMP _ Inner	-0.600908	0.261628	#NUM!	-2.2968	0.435961
Year2017 - Year2018	SECREMP _ Inner	-0.163731	0.259441	#NUM!	-0.631092	0.999926
Year2017 - Year2019	SECREMP _ Inner	-0.474542	0.242973	#NUM!	-1.95307	0.681758
Year2017 - Year2020	SECREMP _ Inner	-0.779528	0.230377	#NUM!	-3.38371	0.0296592
Year2017 - Year2021	SECREMP _ Inner	-0.60019	0.237389	#NUM!	-2.52829	0.287806
Year2017 - Year2022	SECREMP _ Inner	-0.560115	0.239105	#NUM!	-2.34255	0.404533
Year2017 - Year2023	SECREMP _ Inner	-0.405559	0.246278	#NUM!	-1.64676	0.862086
Year2018 - Year2019	SECREMP _ Inner	-0.310811	0.231425	#NUM!	-1.34303	0.961258
Year2018 - Year2020	SECREMP _ Inner	-0.615797	0.21817	#NUM!	-2.82255	0.149336
Year2018 - Year2021	SECREMP _ Inner	-0.436458	0.225561	#NUM!	-1.93499	0.694112
Year2018 - Year2022	SECREMP _ Inner	-0.396384	0.227365	#NUM!	-1.74338	0.812983
Year2018 - Year2023	SECREMP _ Inner	-0.241828	0.234893	#NUM!	-1.02952	0.994713
Year2019 - Year2020	SECREMP _ Inner	-0.304986	0.198295	#NUM!	-1.53804	0.907134
Year2019 - Year2021	SECREMP _ Inner	-0.125648	0.206401	#NUM!	-0.608755	0.999947
Year2019 - Year2022	SECREMP _ Inner	-0.0855729	0.208372	#NUM!	-0.410674	0.999999
Year2019 - Year2023	SECREMP _ Inner	0.0689824	0.216565	#NUM!	0.318529	1
Year2020 - Year2021	SECREMP _ Inner	0.179338	0.191406	#NUM!	0.936954	0.997561
Year2020 - Year2022	SECREMP _ Inner	0.219413	0.193531	#NUM!	1.13374	0.98871
Year2020 - Year2023	SECREMP _ Inner	0.373969	0.202331	#NUM!	1.8483	0.75095
Year2021 - Year2022	SECREMP _ Inner	0.0400749	0.20183	#NUM!	0.198558	1
Year2021 - Year2023	SECREMP _ Inner	0.19463	0.210281	#NUM!	0.925573	0.997799
Year2022 - Year2023	SECREMP _ Inner	0.154555	0.212216	#NUM!	0.728292	0.999728
Year2013 - Year2014	SECREMP _ Middle	-0.263393	0.219679	#NUM!	-1.19899	0.982774
Year2013 - Year2015	SECREMP _ Middle	-0.529398	0.208257	#NUM!	-2.54204	0.279996
Year2013 - Year2016	SECREMP _ Middle	-0.199557	0.222721	#NUM!	-0.895999	0.998327
Year2013 - Year2017	SECREMP _ Middle	-0.465667	0.210829	#NUM!	-2.20875	0.498416
Year2013 - Year2018	SECREMP _ Middle	-0.2415	0.220631	#NUM!	-1.09459	0.991401
Year2013 - Year2019	SECREMP _ Middle	-0.604438	0.205457	#NUM!	-2.94191	0.110064
Year2013 - Year2020	SECREMP _ Middle	-0.870752	0.196935	#NUM!	-4.42153	0.000505764
Year2013 - Year2021	SECREMP _ Middle	-0.881027	0.196565	#NUM!	-4.48211	0.000383658
Year2013 - Year2022	SECREMP _ Middle	-0.37801	0.214428	#NUM!	-1.76288	0.802098
Year2013 - Year2023	SECREMP _ Middle	-0.26229	0.219647	#NUM!	-1.19414	0.983285
Year2014 - Year2015	SECREMP _ Middle	-0.266004	0.191511	#NUM!	-1.38898	0.951377
Year2014 - Year2016	SECREMP _ Middle	0.0638357	0.207091	#NUM!	0.30825	1
Year2014 - Year2017	SECREMP _ Middle	-0.202274	0.194183	#NUM!	-1.04167	0.994191
Year2014 - Year2018	SECREMP _ Middle	0.0218933	0.204921	#NUM!	0.106837	1
Year2014 - Year2019	SECREMP _ Middle	-0.341045	0.188493	#NUM!	-1.80932	0.77496
Year2014 - Year2020	SECREMP _ Middle	-0.607359	0.179067	#NUM!	-3.39179	0.0288834
Year2014 - Year2021	SECREMP _ Middle	-0.617634	0.178782	#NUM!	-3.45468	0.0234269
Year2014 - Year2022	SECREMP _ Middle	-0.114617	0.198178	#NUM!	-0.578356	0.999967
Year2014 - Year2023	SECREMP _ Middle	0.00110289	0.203844	#NUM!	0.00541049	1
Year2015 - Year2016	SECREMP _ Middle	0.32984	0.195079	#NUM!	1.69081	0.840726
Year2015 - Year2017	SECREMP _ Middle	0.0637303	0.181326	#NUM!	0.351468	1
Year2015 - Year2018	SECREMP _ Middle	0.287898	0.192765	#NUM!	1.49352	0.922413
Year2015 - Year2019	SECREMP _ Middle	-0.0750403	0.175199	#NUM!	-0.428313	0.999998
Year2015 - Year2020	SECREMP _ Middle	-0.341355	0.165029	#NUM!	-2.06846	0.600117
Year2015 - Year2021	SECREMP _ Middle	-0.35163	0.164703	#NUM!	-2.13493	0.551898
Year2015 - Year2022	SECREMP _ Middle	0.151387	0.185586	#NUM!	0.815724	0.999256
Year2015 - Year2023	SECREMP _ Middle	0.267107	0.191621	#NUM!	1.39394	0.950211
Year2016 - Year2017	SECREMP _ Middle	-0.26611	0.197712	#NUM!	-1.34595	0.960678
Year2016 - Year2018	SECREMP _ Middle	-0.0419424	0.208258	#NUM!	-0.201397	1
Year2016 - Year2019	SECREMP _ Middle	-0.40488	0.192115	#NUM!	-2.10749	0.571837
Year2016 - Year2020	SECREMP _ Middle	-0.671195	0.182883	#NUM!	-3.67008	0.0109975
Year2016 - Year2021	SECREMP _ Middle	-0.68147	0.182595	#NUM!	-3.73214	0.00874798
Year2016 - Year2022	SECREMP _ Middle	-0.178453	0.20163	#NUM!	-0.885054	0.998494
Year2016 - Year2023	SECREMP _ Middle	-0.0627328	0.207199	#NUM!	-0.302767	1
Year2017 - Year2018	SECREMP _ Middle	0.224167	0.195436	#NUM!	1.14701	0.987659
Year2017 - Year2019	SECREMP _ Middle	-0.138771	0.178135	#NUM!	-0.779018	0.999504
Year2017 - Year2020	SECREMP _ Middle	-0.405085	0.168133	#NUM!	-2.40932	0.360356
Year2017 - Year2021	SECREMP _ Middle	-0.41536	0.167825	#NUM!	-2.47496	0.319259
Year2017 - Year2022	SECREMP _ Middle	0.0876568	0.188355	#NUM!	0.465381	0.999996
Year2017 - Year2023	SECREMP _ Middle	0.203377	0.194306	#NUM!	1.04668	0.993963
Year2018 - Year2019	SECREMP _ Middle	-0.362938	0.189762	#NUM!	-1.91259	0.709202
Year2018 - Year2020	SECREMP _ Middle	-0.629252	0.180417	#NUM!	-3.48777	0.020939
Year2018 - Year2021	SECREMP _ Middle	-0.639527	0.180117	#NUM!	-3.55062	0.0168513
Year2018 - Year2022	SECREMP _ Middle	-0.136511	0.199392	#NUM!	-0.684633	0.999844
Year2018 - Year2023	SECREMP _ Middle	-0.0207904	0.205021	#NUM!	-0.101406	1
Year2019 - Year2020	SECREMP _ Middle	-0.266314	0.161514	#NUM!	-1.64886	0.861107
Year2019 - Year2021	SECREMP _ Middle	-0.27659	0.161179	#NUM!	-1.71604	0.827708
Year2019 - Year2022	SECREMP _ Middle	0.226427	0.182467	#NUM!	1.24092	0.977828
Year2019 - Year2023	SECREMP _ Middle	0.342148	0.188601	#NUM!	1.81414	0.772051
Year2020 - Year2021	SECREMP _ Middle	-0.0102752	0.150065	#NUM!	-0.068472	1
Year2020 - Year2022	SECREMP _ Middle	0.492742	0.172723	#NUM!	2.85279	0.138514
Year2020 - Year2023	SECREMP _ Middle	0.608462	0.179192	#NUM!	3.39558	0.0285255
Year2021 - Year2022	SECREMP _ Middle	0.503017	0.172414	#NUM!	2.91749	0.117363
Year2021 - Year2023	SECREMP _ Middle	0.618737	0.178892	#NUM!	3.45871	0.0231102
Year2022 - Year2023	SECREMP _ Middle	0.11572	0.198287	#NUM!	0.583601	0.999964
Year2013 - Year2014	SECREMP _ Nearshore	-0.131007	0.368819	#NUM!	-0.355207	1
Year2013 - Year2015	SECREMP _ Nearshore	-0.531382	0.339717	#NUM!	-1.56419	0.897305
Year2013 - Year2016	SECREMP _ Nearshore	-0.403083	0.34765	#NUM!	-1.15945	0.986605
Year2013 - Year2017	SECREMP _ Nearshore	0.247042	0.407011	#NUM!	0.606967	0.999949
Year2013 - Year2018	SECREMP _ Nearshore	-0.189697	0.36409	#NUM!	-0.521018	0.999988
Year2013 - Year2019	SECREMP _ Nearshore	-0.130508	0.368918	#NUM!	-0.353757	1
Year2013 - Year2020	SECREMP _ Nearshore	-0.913164	0.318633	#NUM!	-2.86588	0.134017
Year2013 - Year2021	SECREMP _ Nearshore	-0.451825	0.344144	#NUM!	-1.3129	0.96688
Year2013 - Year2022	SECREMP _ Nearshore	-0.760024	0.326032	#NUM!	-2.33113	0.412296
Year2013 - Year2023	SECREMP _ Nearshore	-0.576356	0.336469	#NUM!	-1.71295	0.82933
Year2014 - Year2015	SECREMP _ Nearshore	-0.400375	0.326465	#NUM!	-1.22639	0.979651
Year2014 - Year2016	SECREMP _ Nearshore	-0.272076	0.334836	#NUM!	-0.812565	0.99928
Year2014 - Year2017	SECREMP _ Nearshore	0.378049	0.396052	#NUM!	0.954546	0.997152
Year2014 - Year2018	SECREMP _ Nearshore	-0.0586901	0.351827	#NUM!	-0.166815	1
Year2014 - Year2019	SECREMP _ Nearshore	0.000499626	0.356855	#NUM!	0.00140008	1
Year2014 - Year2020	SECREMP _ Nearshore	-0.782157	0.304581	#NUM!	-2.56797	0.265612
Year2014 - Year2021	SECREMP _ Nearshore	-0.320818	0.331248	#NUM!	-0.96851	0.996788
Year2014 - Year2022	SECREMP _ Nearshore	-0.629017	0.312339	#NUM!	-2.01389	0.639216
Year2014 - Year2023	SECREMP _ Nearshore	-0.445349	0.323186	#NUM!	-1.37799	0.953888
Year2015 - Year2016	SECREMP _ Nearshore	0.128299	0.302354	#NUM!	0.424333	0.999998
Year2015 - Year2017	SECREMP _ Nearshore	0.778424	0.36885	#NUM!	2.11041	0.56972
Year2015 - Year2018	SECREMP _ Nearshore	0.341684	0.320964	#NUM!	1.06456	0.993092
Year2015 - Year2019	SECREMP _ Nearshore	0.400874	0.32654	#NUM!	1.22764	0.979499
Year2015 - Year2020	SECREMP _ Nearshore	-0.381782	0.268418	#NUM!	-1.42234	0.943147
Year2015 - Year2021	SECREMP _ Nearshore	0.079557	0.298495	#NUM!	0.266527	1
Year2015 - Year2022	SECREMP _ Nearshore	-0.228642	0.277247	#NUM!	-0.824688	0.999181
Year2015 - Year2023	SECREMP _ Nearshore	-0.044974	0.289341	#NUM!	-0.155436	1
Year2016 - Year2017	SECREMP _ Nearshore	0.650125	0.376423	#NUM!	1.72711	0.82182
Year2016 - Year2018	SECREMP _ Nearshore	0.213386	0.329573	#NUM!	0.647462	0.999907
Year2016 - Year2019	SECREMP _ Nearshore	0.272576	0.334933	#NUM!	0.813821	0.999271
Year2016 - Year2020	SECREMP _ Nearshore	-0.510081	0.278577	#NUM!	-1.83102	0.761724
Year2016 - Year2021	SECREMP _ Nearshore	-0.0487416	0.307503	#NUM!	-0.158508	1
Year2016 - Year2022	SECREMP _ Nearshore	-0.356941	0.287037	#NUM!	-1.24354	0.977487
Year2016 - Year2023	SECREMP _ Nearshore	-0.173273	0.298805	#NUM!	-0.579885	0.999966
Year2017 - Year2018	SECREMP _ Nearshore	-0.436739	0.391558	#NUM!	-1.11539	0.990044
Year2017 - Year2019	SECREMP _ Nearshore	-0.37755	0.396121	#NUM!	-0.953118	0.997188
Year2017 - Year2020	SECREMP _ Nearshore	-1.16021	0.349763	#NUM!	-3.31712	0.0367803
Year2017 - Year2021	SECREMP _ Nearshore	-0.698867	0.373298	#NUM!	-1.87214	0.735763
Year2017 - Year2022	SECREMP _ Nearshore	-1.00707	0.356568	#NUM!	-2.82433	0.148681
Year2017 - Year2023	SECREMP _ Nearshore	-0.823398	0.366069	#NUM!	-2.2493	0.469394
Year2018 - Year2019	SECREMP _ Nearshore	0.0591897	0.351909	#NUM!	0.168196	1
Year2018 - Year2020	SECREMP _ Nearshore	-0.723467	0.29877	#NUM!	-2.42148	0.352555
Year2018 - Year2021	SECREMP _ Nearshore	-0.262127	0.32597	#NUM!	-0.804146	0.999343
Year2018 - Year2022	SECREMP _ Nearshore	-0.570327	0.306695	#NUM!	-1.85959	0.743805
Year2018 - Year2023	SECREMP _ Nearshore	-0.386659	0.317708	#NUM!	-1.21702	0.980765
Year2019 - Year2020	SECREMP _ Nearshore	-0.782656	0.304684	#NUM!	-2.56874	0.265192
Year2019 - Year2021	SECREMP _ Nearshore	-0.321317	0.331357	#NUM!	-0.9697	0.996755
Year2019 - Year2022	SECREMP _ Nearshore	-0.629517	0.312445	#NUM!	-2.01481	0.638563
Year2019 - Year2023	SECREMP _ Nearshore	-0.445848	0.323281	#NUM!	-1.37913	0.953632
Year2020 - Year2021	SECREMP _ Nearshore	0.461339	0.27427	#NUM!	1.68206	0.845106
Year2020 - Year2022	SECREMP _ Nearshore	0.15314	0.251091	#NUM!	0.609897	0.999946
Year2020 - Year2023	SECREMP _ Nearshore	0.336808	0.264452	#NUM!	1.27361	0.973267
Year2021 - Year2022	SECREMP _ Nearshore	-0.308199	0.282833	#NUM!	-1.08968	0.991698
Year2021 - Year2023	SECREMP _ Nearshore	-0.124531	0.294801	#NUM!	-0.422423	0.999998
Year2022 - Year2023	SECREMP _ Nearshore	0.183668	0.27336	#NUM!	0.671891	0.999869
Year2013 - Year2014	SECREMP _ Outer	-0.600319	0.295744	#NUM!	-2.02986	0.627841
Year2013 - Year2015	SECREMP _ Outer	-0.891579	0.28187	#NUM!	-3.16308	0.0591064
Year2013 - Year2016	SECREMP _ Outer	-0.328341	0.311208	#NUM!	-1.05505	0.993567
Year2013 - Year2017	SECREMP _ Outer	-0.771166	0.28706	#NUM!	-2.68643	0.205834
Year2013 - Year2018	SECREMP _ Outer	-0.631478	0.294005	#NUM!	-2.14785	0.542507
Year2013 - Year2019	SECREMP _ Outer	-0.659498	0.292679	#NUM!	-2.25331	0.466543
Year2013 - Year2020	SECREMP _ Outer	-1.37085	0.265751	#NUM!	-5.15842	1.34514e-05
Year2013 - Year2021	SECREMP _ Outer	-1.06077	0.275307	#NUM!	-3.85305	0.00552532
Year2013 - Year2022	SECREMP _ Outer	-0.89085	0.281953	#NUM!	-3.15957	0.059726
Year2013 - Year2023	SECREMP _ Outer	-0.909818	0.281507	#NUM!	-3.23196	0.0480057
Year2014 - Year2015	SECREMP _ Outer	-0.29126	0.232878	#NUM!	-1.2507	0.976531
Year2014 - Year2016	SECREMP _ Outer	0.271979	0.267783	#NUM!	1.01567	0.995261
Year2014 - Year2017	SECREMP _ Outer	-0.170847	0.239151	#NUM!	-0.71439	0.999771
Year2014 - Year2018	SECREMP _ Outer	-0.0311587	0.247266	#NUM!	-0.126013	1
Year2014 - Year2019	SECREMP _ Outer	-0.0591782	0.245624	#NUM!	-0.240931	1
Year2014 - Year2020	SECREMP _ Outer	-0.770535	0.213148	#NUM!	-3.61502	0.0134184
Year2014 - Year2021	SECREMP _ Outer	-0.460454	0.22506	#NUM!	-2.04592	0.616347
Year2014 - Year2022	SECREMP _ Outer	-0.290531	0.232923	#NUM!	-1.24732	0.976985
Year2014 - Year2023	SECREMP _ Outer	-0.309498	0.232113	#NUM!	-1.3334	0.963127
Year2015 - Year2016	SECREMP _ Outer	0.563238	0.252384	#NUM!	2.23168	0.481961
Year2015 - Year2017	SECREMP _ Outer	0.120413	0.221864	#NUM!	0.542733	0.999982
Year2015 - Year2018	SECREMP _ Outer	0.260101	0.230705	#NUM!	1.12742	0.989185
Year2015 - Year2019	SECREMP _ Outer	0.232082	0.228986	#NUM!	1.01352	0.995342
Year2015 - Year2020	SECREMP _ Outer	-0.479275	0.193524	#NUM!	-2.47657	0.318286
Year2015 - Year2021	SECREMP _ Outer	-0.169195	0.206498	#NUM!	-0.819352	0.999226
Year2015 - Year2022	SECREMP _ Outer	0.000729145	0.215185	#NUM!	0.00338845	1
Year2015 - Year2023	SECREMP _ Outer	-0.0182386	0.214486	#NUM!	-0.0850339	1
Year2016 - Year2017	SECREMP _ Outer	-0.442825	0.258167	#NUM!	-1.71527	0.828114
Year2016 - Year2018	SECREMP _ Outer	-0.303137	0.265863	#NUM!	-1.1402	0.988207
Year2016 - Year2019	SECREMP _ Outer	-0.331157	0.264395	#NUM!	-1.25251	0.976285
Year2016 - Year2020	SECREMP _ Outer	-1.04251	0.234244	#NUM!	-4.45054	0.000443313
Year2016 - Year2021	SECREMP _ Outer	-0.732433	0.245036	#NUM!	-2.98909	0.0969793
Year2016 - Year2022	SECREMP _ Outer	-0.562509	0.252475	#NUM!	-2.22798	0.484607
Year2016 - Year2023	SECREMP _ Outer	-0.581477	0.25197	#NUM!	-2.30772	0.428386
Year2017 - Year2018	SECREMP _ Outer	0.139688	0.237029	#NUM!	0.589328	0.999961
Year2017 - Year2019	SECREMP _ Outer	0.111668	0.23536	#NUM!	0.474458	0.999995
Year2017 - Year2020	SECREMP _ Outer	-0.599688	0.201012	#NUM!	-2.98334	0.0985031
Year2017 - Year2021	SECREMP _ Outer	-0.289608	0.213528	#NUM!	-1.3563	0.958571
Year2017 - Year2022	SECREMP _ Outer	-0.119684	0.221949	#NUM!	-0.539241	0.999983
Year2017 - Year2023	SECREMP _ Outer	-0.138652	0.221281	#NUM!	-0.626587	0.999931
Year2018 - Year2019	SECREMP _ Outer	-0.0280196	0.24361	#NUM!	-0.115018	1
Year2018 - Year2020	SECREMP _ Outer	-0.739376	0.210756	#NUM!	-3.50821	0.019522
Year2018 - Year2021	SECREMP _ Outer	-0.429296	0.222772	#NUM!	-1.92706	0.699485
Year2018 - Year2022	SECREMP _ Outer	-0.259372	0.23076	#NUM!	-1.12399	0.989436
Year2018 - Year2023	SECREMP _ Outer	-0.27834	0.229999	#NUM!	-1.21018	0.981548
Year2019 - Year2020	SECREMP _ Outer	-0.711356	0.208882	#NUM!	-3.40555	0.0276026
Year2019 - Year2021	SECREMP _ Outer	-0.401276	0.221018	#NUM!	-1.81558	0.771178
Year2019 - Year2022	SECREMP _ Outer	-0.231352	0.229032	#NUM!	-1.01013	0.995466
Year2019 - Year2023	SECREMP _ Outer	-0.25032	0.228222	#NUM!	-1.09683	0.991262
Year2020 - Year2021	SECREMP _ Outer	0.31008	0.183887	#NUM!	1.68626	0.843013
Year2020 - Year2022	SECREMP _ Outer	0.480004	0.193626	#NUM!	2.47902	0.316803
Year2020 - Year2023	SECREMP _ Outer	0.461036	0.192889	#NUM!	2.39016	0.372804
Year2021 - Year2022	SECREMP _ Outer	0.169924	0.20661	#NUM!	0.822437	0.9992
Year2021 - Year2023	SECREMP _ Outer	0.150956	0.205994	#NUM!	0.732818	0.999712
Year2022 - Year2023	SECREMP _ Outer	-0.0189677	0.214522	#NUM!	-0.0884184	1

## Sheet: demography_start-end
contrast	Reg.Hab	estimate	SE	df	z.ratio	p.value
Year2013 - Year2023	FKNMS _ OD	-0.201964	0.107191	#NUM!	-1.88416	0.727973
Year2013 - Year2023	FKNMS _ OS	-0.319795	0.11498	#NUM!	-2.78132	0.165091
Year2013 - Year2023	FKNMS _ P	0.367107	0.146061	#NUM!	2.51338	0.29642
Year2013 - Year2023	NPSDT _ OD	0.153548	0.280447	#NUM!	0.547513	0.99998
Year2013 - Year2023	NPSDT _ P	-1.53458	0.500661	#NUM!	-3.06511	0.0785367
Year2013 - Year2023	NPSDT _ PIN	-0.388092	0.300402	#NUM!	-1.29191	0.97042
Year2013 - Year2023	SECREMP _ Inner	-1.02543	0.302777	#NUM!	-3.38677	0.0293637
Year2013 - Year2023	SECREMP _ Middle	-0.26229	0.219647	#NUM!	-1.19414	0.983285
Year2013 - Year2023	SECREMP _ Nearshore	-0.576356	0.336469	#NUM!	-1.71295	0.82933
Year2013 - Year2023	SECREMP _ Outer	-0.909818	0.281507	#NUM!	-3.23196	0.0480057
